# Supplementary material for: Expression characteristics of piRNAs in ovine luteal phase and follicular phase ovaries
Source: Front Vet Sci. 2022 Sep 8;9:921868. doi: 10.3389/fvets.2022.921868 (PMC9493120; doi:10.3389/fvets.2022.921868)
Supplement: Supplementary Table S1 — Primer sequences employed for qPCR from differentially expressed piRNAs and the target mRNAs in LP vs. FP. [file Data_Sheet_1.xlsx]

## Sheet: Table S1
Table S1 Primer sequences employed for qPCR from differentially expressed piRNAs and the target mRNAs in LP vs. FP
name	primer type	primer sequences (5’-3’)
t00034730	RT	CTCAACTGGTGTCGTGGAGTCGGCAATTCAGTTGAGTTTCTGCC
	F	CGATGCAAGCAACACTCT
	R	TGGTGTCGTGGAGTCGG
t00050151	RT	CTCAACTGGTGTCGTGGAGTCGGCAATTCAGTTGAGAGCCTCGT
	F	CGTGAGGCCTCGTTTTCA
	R	TGGTGTCGTGGAGTCGG
SMAD2	F	GCCGCCCGGAGGTTAGAT
	R	AGGCAGTCCTTTTCGATGGG
ESR1	F	TTCCCTTGCCCTTCTATAGCG
	R	GTCGATTATCTGAATTTGGCCTGT
ITPR2	F	GTCCAGCACTTTGTGCACTG
	R	AGGAGGCCACTACATCCTGT
RPL19	F	TCTAAGAAGATTGACCGCCACAT
	R	CTCCTTGGACAGAGTCTTGATGATT
U6	RT	AACGCTTCACGAATTTGCGT
	F	CTCGCTTCGGCAGCACA
	R	AACGCTTCACGAATTTGCGT

## Sheet: Table S2
Table S2 Length-wise distribution data set of piRNAs in FP and LP groups
		length(nt)	G	C	A	U
FP	first base	24	3536	4005	7976	57146
		25	3613	3367	5225	19500
		26	3226	3341	4765	24149
		27	2962	3075	4140	86517
		28	2423	3018	3369	114002
		29	2140	2629	3129	31159
		30	1620	2181	2695	17280
		31	1250	1564	10055	14924
		32	1263	1631	3393	8480
		33	810	1213	3377	8471
	unique first base	24	1670	2632	3782	12693
		25	1568	2322	3288	12191
		26	1400	2107	3063	11381
		27	1371	1964	2696	9906
		28	1193	1691	2237	8139
		29	941	1386	1835	6742
		30	798	1164	1688	5681
		31	677	1021	1464	4619
		32	619	821	1225	3773
		33	497	712	1020	3179
LP	first base	24	2371	2865	4820	77658
		25	3843	2412	3089	14995
		26	2028	2405	2958	20046
		27	2003	2403	2667	55220
		28	1676	2638	2383	70748
		29	1831	1933	2486	32589
		30	1334	1865	2037	14868
		31	1013	1451	7897	14453
		32	1094	1551	6458	7819
		33	738	1148	5926	9764
	unique first base	24	1124	1852	2315	8141
		25	1003	1594	1954	7836
		26	898	1460	1862	7675
		27	884	1372	1644	6727
		28	783	1121	1430	5389
		29	701	937	1250	4447
		30	609	840	1159	3806
		31	512	779	981	3258
		32	481	648	890	2798
		33	400	598	703	2358

## Sheet: Table S3
Table S3 5’-3’ positional nucleotide frequencies (%) data set of piRNAs in FP and LP groups
		position(nt)	G	C	A	U
FP	base bias	1	4.77269	5.43731	10.0548	79.7352
		2	53.9297	12.67	14.368	19.0323
		3	18.9138	15.1954	44.4447	21.4461
		4	14.8554	50.5266	21.5869	13.031
		5	17.235	13.8641	22.0902	46.8107
		6	17.4981	8.64926	20.1254	53.7273
		7	50.7844	16.1059	10.7969	22.3127
		8	22.2386	7.46544	52.4194	17.8766
		9	13.1044	9.03307	18.8939	58.9686
		10	47.0224	14.0377	20.2648	18.6752
		11	21.3619	16.3472	49.6725	12.6184
		12	11.296	17.2634	18.4418	52.9987
		13	43.5392	12.8284	23.9401	19.6923
		14	20.1457	9.775	26.1692	43.9101
		15	15.7681	11.8303	26.5957	45.806
		16	15.5073	53.5954	12.8056	18.0916
		17	10.6649	15.5692	43.9552	29.8108
		18	21.1814	13.8714	44.1744	20.7729
		19	19.5389	9.46807	49.7667	21.2263
		20	46.5316	9.32537	28.9326	15.2104
		21	11.8152	16.2587	56.0519	15.8742
		22	21.5948	12.5356	16.1289	49.7406
		23	15.4024	55.3012	11.9799	17.3165
		24	11.838	14.3444	12.253	61.5646
		25	58.8657	10.6603	10.9527	19.5213
		26	15.395	13.3758	56.8984	14.3308
		27	10.9363	7.82655	20.7817	60.4555
		28	26.4595	10.8747	49.943	12.7229
		29	26.9193	19.4384	32.3627	21.2797
		30	31.8065	16.5434	16.8053	34.8448
		31	36.4037	25.2645	16.4573	21.8745
		32	20.2004	29.6145	22.8019	27.3832
		33	38.4904	19.5732	10.8067	31.1297
	base unique bias	1	8.4416	12.4414	17.5359	61.5811
		2	23.4672	20.0195	23.0921	33.4212
		3	24.1813	19.576	24.0398	32.203
		4	25.2226	17.7923	27.6346	29.3506
		5	24.9229	18.6637	26.8466	29.5668
		6	25.2737	18.272	26.3023	30.1519
		7	23.8848	18.8336	25.7919	31.4897
		8	26.4321	17.5556	26.0098	30.0025
		9	26.7939	18.8446	25.593	28.7686
		10	20.2979	15.1727	38.4189	26.1104
		11	26.241	18.6747	26.3888	28.6955
		12	25.416	18.9688	26.4997	29.1154
		13	24.8474	18.7612	26.6562	29.7351
		14	24.709	19.4006	26.5257	29.3647
		15	24.4039	19.9739	26.1568	29.4654
		16	23.4067	19.3613	27.3428	29.8893
		17	23.6308	19.4053	26.9834	29.9805
		18	23.8927	19.2331	27.6118	29.2625
		19	22.1783	19.0089	28.6239	30.1889
		20	23.155	19.5445	27.7722	29.5283
		21	23.5294	19.8952	27.5669	29.0085
		22	22.9962	18.7722	29.7029	28.5287
		23	24.282	19.5752	26.9873	29.1555
		24	24.1585	19.9479	26.3676	29.5259
		25	23.7547	19.5678	27.011	29.6666
		26	24.2489	20.3367	26.1683	29.2461
		27	24.5877	20.4361	25.8286	29.1475
		28	24.0861	19.8223	26.618	29.4737
		29	24.5898	20.5283	25.2195	29.6623
		30	24.7911	20.9027	25.3263	28.9799
		31	23.2995	19.8706	25.7757	31.0542
		32	24.6834	21.3659	20.8762	33.0745
		33	22.6146	22.7256	21.5422	33.1176
LP	base bias	1	4.51114	5.20047	10.2447	80.0437
		2	51.6012	13.1588	13.1452	22.0948
		3	20.9554	17.1965	34.1179	27.7302
		4	16.4553	42.6013	29.4828	11.4606
		5	18.4408	16.5149	29.1084	35.9359
		6	19.6859	8.04009	28.653	43.621
		7	41.877	22.9298	10.5451	24.6481
		8	25.6205	7.28258	48.8466	18.2503
		9	11.8392	9.72847	20.903	57.5293
		10	38.0809	21.2872	19.9563	20.6756
		11	23.5308	24.2126	39.7184	12.5381
		12	9.71488	19.5797	19.2499	51.4555
		13	33.1702	15.6943	25.4371	25.6985
		14	28.6327	9.25046	29.5253	32.5916
		15	15.7282	13.0624	36.2841	34.9253
		16	19.5163	51.7094	11.2523	17.522
		17	9.91539	15.7612	33.3114	41.0121
		18	28.5806	15.1128	34.4148	21.8918
		19	26.8087	9.00919	39.8588	24.3233
		20	37.1618	8.7171	38.4811	15.6399
		21	11.4254	18.1985	53.4076	16.9685
		22	29.7188	14.2298	16.4732	39.5783
		23	17.1655	54.0511	10.2319	18.5515
		24	10.1921	17.1514	10.8065	61.8499
		25	52.6431	13.706	9.78019	23.8707
		26	18.6911	14.577	48.2609	18.4711
		27	12.4581	8.20177	25.8716	53.4685
		28	29.3705	12.0342	40.7511	17.8441
		29	34.5431	18.4474	29.3358	17.6737
		30	30.4158	14.1798	14.9756	40.4289
		31	37.2235	19.3384	12.0987	31.3394
		32	16.5778	23.7173	17.888	41.8169
		33	28.9087	13.416	8.90988	48.7654
	base unique bias	1	8.67764	13.1438	16.6489	61.5297
		2	23.9571	22.3108	21.2101	32.5221
		3	25.0191	21.5949	22.8646	30.5214
		4	25.6034	18.7881	27.5443	28.0642
		5	25.6703	19.6329	26.7816	27.9151
		6	26.0095	19.322	25.6164	29.0522
		7	24.6107	19.6212	25.5706	30.1975
		8	27.1899	18.3105	26.0881	28.4115
		9	26.8567	19.6576	26.0212	27.4645
		10	20.513	15.351	38.4703	25.6656
		11	27.0257	19.6294	26.0646	27.2803
		12	25.7689	19.8817	26.2829	28.0665
		13	25.2819	19.2269	26.5539	28.9372
		14	25.3711	20.1751	26.0728	28.381
		15	24.7609	20.9038	25.8651	28.4702
		16	23.9348	20.2009	26.6443	29.22
		17	24.3936	20.4321	26.2301	28.9442
		18	24.2833	20.2208	27.0397	28.4561
		19	22.9479	20.1188	27.366	29.5674
		20	23.828	20.6515	26.5164	29.0041
		21	24.1859	21.2934	26.0893	28.4315
		22	23.5511	20.2244	27.8283	28.3962
		23	25.0965	20.9073	25.5671	28.4291
		24	24.8254	21.1631	25.0742	28.9372
		25	24.0071	20.4675	25.5074	30.018
		26	24.9613	21.1582	24.5741	29.3064
		27	24.6058	21.5283	24.3743	29.4916
		28	24.5187	21.3108	24.6353	29.5352
		29	24.9156	21.3461	23.5695	30.1687
		30	25.7061	20.6916	24.3036	29.2988
		31	24.3926	20.4429	25.0659	30.0986
		32	23.9072	22.2735	19.9865	33.8328
		33	19.931	22.715	22.4686	34.8854

## Sheet: Table S4
Table S4 Data set of pi-clusters across chromosomes (a) and genomic regions falling within the pi-clusters (b)
(a)	chromosome	FP	LP	(b)	region	FP	percentage（%）	LP	percentage（%）
	1	114	76		5UTR	2123	1.67	1892	2.22
	2	82	62		3UTR	2861	2.25	2105	2.47
	3	132	77		intron	54868	43.15	30773	36.11
	4	42	23		exon	39558	31.11	28983	34.01
	5	51	37		ncRNA	3052	2.4	2079	2.44
	6	24	17		repeat	17993	14.15	10277	12.06
	7	52	38		intergenic	6701	5.27	9109	10.69
	8	27	20
	9	28	15
	10	22	15
	11	64	48
	12	40	27
	13	44	29
	14	36	24
	15	45	32
	16	16	7
	17	23	16
	18	18	17
	19	32	18
	20	35	27
	21	32	26
	22	16	11
	23	11	6
	24	32	24
	25	18	11
	26	10	5
	X	46	28

## Sheet: Table S5
Table S5 Data set of overlapping pairs and the 5’ base frequencies from genome-derived piRNAs in FP (a) and LP (b)
	overlap length	number of overlapping pairs	T	G	C	A
(a)	1	35	26	9	23	12
	2	29	23	13	12	10
	3	36	23	14	13	22
	4	28	25	7	14	10
	5	38	28	14	22	12
	6	25	22	4	13	11
	7	29	15	13	17	13
	8	23	11	2	17	16
	9	14	9	1	8	10
	10	47	43	17	17	17
	11	21	15	5	10	12
	12	32	19	9	15	21
	13	29	24	5	13	16
	14	30	22	8	10	20
	15	24	23	2	13	10
	16	32	20	9	17	18
	17	30	24	8	13	15
	18	26	24	8	11	9
	19	29	15	5	23	15
	20	32	20	6	16	22
	21	28	19	5	17	15
	22	29	14	10	22	12
	23	28	28	5	12	11
	24	19	13	3	15	7
	25	17	9	2	7	16
	26	8	7	2	3	4
	27	8	7	1	3	5
	28	6	6	2	2	2
	29	3	5	0	1	0
	30	1	1	0	0	1
(b)	1	106	66	34	53	59
	2	95	53	21	62	54
	3	89	56	21	40	61
	4	83	53	25	43	45
	5	64	32	25	26	45
	6	60	41	15	32	32
	7	100	65	33	47	55
	8	68	41	19	40	36
	9	60	34	18	24	44
	10	68	53	13	25	45
	11	86	42	30	37	63
	12	56	35	9	28	40
	13	63	30	11	18	67
	14	68	52	15	24	45
	15	64	31	8	39	50
	16	85	42	9	50	69
	17	84	61	12	46	49
	18	68	49	11	35	41
	19	87	57	10	38	69
	20	69	56	6	32	44
	21	72	56	5	28	55
	22	74	34	20	40	54
	23	82	53	14	41	56
	24	58	33	14	34	35
	25	48	22	15	27	32
	26	21	10	7	9	16
	27	11	6	2	5	9
	28	12	8	0	5	11
	29	9	3	2	6	7
	30	4	5	0	1	2
	31	2	1	0	2	1

## Sheet: Table S6
Table S6 Distribution set of origin of FP and LP-piRNAs among (a) Repeats (b) Retro repeats
(a)	Class	FP	percent(%)	LP	percent(%)
	DNA transposons(clas II)	1976	14.37	2218	14.66
	Retro transposons(class I)	11703	85.09	12829	84.8
	Others	75	0.54	81	0.54
（b）	SINE(class II)	2150	18.37	2371	18.48
	LTR(class II)	1879	16.06	2471	19.26
	LINE(class II)	7674	65.57	7987	62.26

## Sheet: Table S7
Table S7 Data set of differential piRNAs in LP vs. FP
piRNA-ID	LP-TPM	FP-TPM	‘-Log2(FC)	P-value	Regulation
t00072041	0.01	338.361	15.0463	1.99518e-06	down
t00058074	0.01	332.428	15.0208	0.000618976	down
t00061387	0.01	226.996	14.4704	0.0467029	down
t00048624	0.01	210.285	14.3601	0.0411549	down
t00098934	0.01	205.156	14.3244	0.00403387	down
t00117308	0.01	201.618	14.2993	0.000333122	down
t00088220	0.01	201.085	14.2955	0.000437511	down
t00117234	0.01	155.916	13.9285	0.0449571	down
t00136847	0.01	144.378	13.8176	0.00233885	down
t00119695	0.01	137.276	13.7448	0.048744	down
t00147136	0.01	135.507	13.7261	0.00712877	down
t00110592	0.01	126.693	13.6291	0.0424095	down
t00155664	0.01	125.569	13.6162	0.012193	down
t00108428	0.01	125.569	13.6162	0.0121928	down
t00157488	0.01	124.951	13.6091	0.0488593	down
t00168397	0.01	124.502	13.6039	0.00724242	down
t00156819	0.01	123.885	13.5967	0.0221859	down
t00138071	0.01	117.485	13.5202	0.0260381	down
t00146961	0.01	116.867	13.5126	0.0141045	down
t00138288	0.01	115.716	13.4983	0.0125425	down
t00170571	0.01	115.098	13.4906	0.0140952	down
t00144957	0.01	107.547	13.3927	0.0282427	down
t00155161	0.01	106.929	13.3844	0.0178174	down
t00133596	0.01	106.929	13.3844	0.0178171	down
t00128079	0.01	106.929	13.3844	0.0178167	down
t00122599	0.01	106.396	13.3772	0.0181419	down
t00161222	0.01	105.245	13.3615	0.0273147	down
t00168597	0.01	97.609	13.2528	0.0317372	down
t00130236	0.01	97.609	13.2528	0.0317371	down
t00170185	0.01	96.9913	13.2436	0.0261458	down
t00155749	0.01	96.4579	13.2357	0.0264878	down
t00182201	0.01	96.3735	13.2344	0.0489019	down
t00152158	0.01	96.3735	13.2344	0.0489014	down
t00204512	0.01	95.8401	13.2264	0.0235655	down
t00182249	0.01	87.6712	13.0979	0.0381644	down
t00156750	0.01	87.6712	13.0979	0.038164	down
t00129166	0.01	87.6712	13.0979	0.0381637	down
t00231213	0.01	87.0535	13.0877	0.0437684	down
t00227724	0.01	87.0535	13.0877	0.0437678	down
t00202544	0.01	87.0535	13.0877	0.0437673	down
t00170252	0.01	86.5201	13.0788	0.044172	down
t00221204	0.01	85.9024	13.0685	0.0483674	down
t00048360	12.5516	390.183	4.9582	0.0169361	down
t00050030	36.0205	809.53	4.4902	0.0454593	down
t00043500	36.0205	707.068	4.29496	3.07295e-07	down
t00047206	16.7277	259.93	3.95781	0.00304471	down
t00085649	17.9144	270.032	3.91394	0.000158506	down
t00064522	25.1032	360.285	3.84319	0.0070495	down
t00073993	16.7277	228.684	3.77304	0.0251715	down
t00086222	16.7277	227.736	3.76705	0.0196165	down
t00047035	36.0205	487.427	3.7583	0.00164095	down
t00089421	16.7277	220.67	3.72158	0.0209674	down
t00090113	12.5516	161.951	3.68961	0.00424034	down
t00092560	12.5516	153.782	3.61494	0.00378308	down
t00064442	26.4047	316.64	3.58398	0.0147128	down
t00124991	12.5516	143.143	3.51151	0.0166968	down
t00088453	17.9144	203.303	3.50444	0.0028263	down
t00112234	17.9144	202.6	3.49944	0.0452908	down
t00020856	102.993	1146.07	3.47609	1.02067e-07	down
t00065707	17.9144	192.298	3.42415	0.00249109	down
t00029800	102.315	1055.7	3.36711	2.08252e-05	down
t00063173	12.5516	124.502	3.31023	0.00709554	down
t00053903	55.5693	545.761	3.29591	0.0239324	down
t00068856	26.4047	256.706	3.28125	0.0127419	down
t00055940	35.1432	333.473	3.24625	0.016844	down
t00108347	12.5516	117.4	3.22549	0.0487274	down
t00098349	12.5516	114.565	3.19021	0.0140452	down
t00032056	59.8602	524.127	3.13025	0.000327019	down
t00063062	35.8288	311.383	3.1195	0.00984362	down
t00121782	17.9144	154.849	3.11167	0.0137577	down
t00056959	26.4047	215.075	3.02597	0.0194327	down
t00072154	30.466	247.769	3.02372	0.00695293	down
t00072267	36.0205	281.654	2.96703	0.00344352	down
t00105375	12.5516	96.4579	2.94202	0.0258138	down
t00170155	17.9144	134.356	2.90687	0.0453018	down
t00055581	30.466	220.427	2.85503	0.00252759	down
t00051614	25.1032	180.676	2.84746	0.0217806	down
t00037085	66.9109	473.348	2.82259	0.0263873	down
t00097513	35.1432	248.41	2.82141	0.0441383	down
t00155914	17.9144	125.036	2.80315	0.0342431	down
t00056714	37.6549	257.623	2.77435	0.031823	down
t00048921	68.5986	452.674	2.72222	0.000926646	down
t00087321	35.8288	233.649	2.70515	0.0443354	down
t00098203	36.0205	232.583	2.69085	0.00392778	down
t00056160	71.8493	451.156	2.65058	7.55052e-06	down
t00041096	102.054	619.431	2.60161	0.00380874	down
t00086715	35.1432	210.807	2.5846	0.0207011	down
t00041854	103.742	577.614	2.47711	0.00288851	down
t00091503	36.0205	193.982	2.42904	0.0181657	down
t00063070	37.6549	200.551	2.41306	0.00802472	down
t00061584	43.1325	210.807	2.28908	0.0499442	down
t00078843	51.8709	247.888	2.25669	0.0413356	down
t00106826	36.0205	171.805	2.25388	0.0226928	down
t00035845	122.157	578.845	2.24444	0.000650085	down
t00034388	103.742	483.823	2.22148	0.0042693	down
t00017864	467.691	2179.62	2.22045	0.0221234	down
t00124481	36.0205	164.254	2.18904	0.0115992	down
t00047080	87.0142	395.255	2.18346	0.0303393	down
t00016962	256.918	1124.78	2.13027	0.000950389	down
t00022239	243.565	1062.49	2.12507	0.0412927	down
t00054325	68.5986	293.691	2.09805	0.0308841	down
t00043863	102.054	426.927	2.06466	0.0166898	down
t00067641	51.8709	215.075	2.05184	0.0434366	down
t00058380	89.7637	369.858	2.04277	0.0210423	down
t00106796	53.9349	220.343	2.03046	0.0055743	down
t00036559	105.43	430.247	2.02888	0.0399226	down
t00070148	37.6549	152.547	2.01834	0.031755	down
t00123722	36.0205	145.529	2.01442	0.0228724	down
t00135787	36.0205	144.911	2.00828	0.0134023	down
t00031529	145.187	580.838	2.00023	0.0115208	down
t00026110	205.796	805.776	1.96916	0.0188154	down
t00050612	85.3264	324.936	1.92909	0.0231933	down
t00062720	66.2948	250.156	1.91586	0.00610207	down
t00051556	96.9525	354.614	1.8709	0.00497673	down
t00047506	96.9525	353.014	1.86438	0.00288306	down
t00038019	164.541	598.048	1.86182	0.00834725	down
t00031138	146.874	532.238	1.85749	0.0118379	down
t00116669	37.6549	134.974	1.84177	0.0212849	down
t00078641	72.0409	251.307	1.80256	0.0118009	down
t00056992	55.5693	192.916	1.79561	0.0102399	down
t00031116	225.899	776.043	1.78046	0.023305	down
t00015967	337.63	1148.25	1.76592	0.00204058	down
t00025525	178.642	599.945	1.74776	0.0210531	down
t00066759	62.7581	210.405	1.74529	0.0170187	down
t00057840	78.8464	260.543	1.7244	0.0228057	down
t00024520	226.089	746.887	1.724	0.00812949	down
t00033938	230.513	750.488	1.70298	0.0389626	down
t00043272	125.784	409.161	1.70172	0.0417859	down
t00016974	334.255	1081.59	1.69413	0.00336237	down
t00068640	107.678	347.596	1.69069	0.00918734	down
t00072875	89.7637	289.289	1.68831	0.00376387	down
t00015687	424.085	1359.87	1.68105	0.000915501	down
t00008046	830.613	2652.46	1.67508	0.00797562	down
t00023500	178.642	566.61	1.66529	0.0483933	down
t00066318	62.7581	194.067	1.62868	0.0464465	down
t00019118	285.01	873.91	1.61647	0.0112842	down
t00057648	78.8464	239.6	1.60351	0.0285111	down
t00008078	1523.51	4598.76	1.59385	0.000288238	down
t00043707	127.419	384.596	1.59377	0.000883126	down
t00076387	89.9553	271.183	1.59198	0.0145887	down
t00039939	130.147	386.623	1.57079	0.0220201	down
t00072428	68.1209	200.467	1.5572	0.0492422	down
t00077967	89.7637	260.627	1.53778	0.00873267	down
t00053222	107.678	300.996	1.48302	0.0431899	down
t00051615	86.0353	238.983	1.47391	0.0447873	down
t00011422	758.899	2080.11	1.45468	0.0224953	down
t00011239	694.871	1852.86	1.41493	6.12524e-07	down
t00026844	240.383	631.917	1.3944	0.000378275	down
t00008817	877.121	2303.01	1.39267	0.0114736	down
t00015108	509.222	1332.8	1.38809	0.00110517	down
t00011205	728.37	1884.14	1.37116	0.0170979	down
t00070795	86.0353	220.343	1.35675	0.0355501	down
t00006479	1222.1	3084.64	1.33574	0.0184206	down
t00010336	660.599	1660.15	1.32946	0.0155119	down
t00016621	493.432	1220.23	1.30623	0.00581714	down
t00012055	638.651	1572.55	1.30001	3.28187e-07	down
t00016190	439.684	1074.62	1.28929	0.0137157	down
t00028605	195.539	475.636	1.2824	0.00597238	down
t00026190	287.321	677.535	1.23763	0.00161912	down
t00048611	123.69	288.223	1.22045	0.0246905	down
t00007847	1199.71	2788.78	1.21695	0.00531907	down
t00023384	328.143	762.056	1.21557	0.0383509	down
t00011482	653.659	1451.19	1.15062	0.0132244	down
t00006583	1526.21	3384.47	1.14897	0.047146	down
t00018790	402.853	892.165	1.14706	0.0387554	down
t00014402	658.927	1441.39	1.12927	0.000105673	down
t00025746	258.605	565.662	1.12919	0.0496539	down
t00019240	471.751	1030.72	1.12755	0.00454287	down
t00014907	722.258	1572.2	1.1222	0.0266503	down
t00047129	141.796	299.227	1.07742	0.0114774	down
t00049047	111.138	232.583	1.06538	0.0439599	down
t00057489	96.9525	202.151	1.06009	0.0495106	down
t00014947	691.143	1412.98	1.03169	0.000242619	down
t00028239	252.935	515.134	1.02618	0.0331534	down
t00022586	495.12	1007.86	1.02545	0.0260244	down
t00010945	2112.14	817.112	-1.3701	0.0424989	up
t00015388	1928.91	707.813	-1.44635	2.64847e-05	up
t00048472	451.238	165.004	-1.45139	0.0347195	up
t00039373	439.874	155.663	-1.49866	0.0328618	up
t00004982	5234.41	1784.61	-1.55242	0.00731151	up
t00000131	656077	221041	-1.56955	0.00932387	up
t00018272	1225.48	411.847	-1.57316	0.0171768	up
t00005714	5671.77	1689.78	-1.74697	0.00172685	up
t00030286	570.02	161.684	-1.81783	0.0161113	up
t00018819	1766.21	479.128	-1.88217	0.0213135	up
t00026603	906.152	244.046	-1.8926	0.00200922	up
t00018444	815.101	219.107	-1.89534	0.0479276	up
t00041575	575.383	140.302	-2.03599	0.00750859	up
t00037596	742.81	155.663	-2.25456	0.041096	up
t00047030	392.317	77.5706	-2.33844	0.0430355	up
t00034730	548.979	97.2004	-2.49772	0.00837508	up
t00035078	552.424	95.8401	-2.52707	0.0204613	up
t00030068	606.359	105.16	-2.52758	0.00657133	up
t00024498	945.252	163.018	-2.53567	0.0361847	up
t00010527	2354.81	403.685	-2.54431	1.68799e-07	up
t00036451	648.585	105.694	-2.61741	0.0229446	up
t00032365	660.026	105.778	-2.64148	0.030947	up
t00050151	377.387	57.9408	-2.70339	0.0130186	up
t00033666	331.518	49.1226	-2.75463	0.0221182	up
t00047252	387.542	57.2401	-2.75925	0.0255474	up
t00002975	9919.99	1453.46	-2.77084	0.000119871	up
t00035705	538.889	77.1157	-2.80489	0.0109863	up
t00028193	636.632	84.6362	-2.91111	0.00182754	up
t00002061	19144.8	2324.31	-3.04208	6.11527e-11	up
t00043704	597.924	71.0273	-3.07351	0.00356876	up
t00009851	2542.47	298.356	-3.09113	0.0165401	up
t00095102	253.242	28.9704	-3.12787	0.0322501	up
t00030260	593.539	67.7957	-3.13008	0.0357132	up
t00061952	339.238	38.6001	-3.13562	0.0179014	up
t00082906	375.7	42.0569	-3.15916	0.012665	up
t00053180	276.212	29.1956	-3.24195	0.0229971	up
t00017583	1000.9	104.094	-3.26534	0.00307762	up
t00002302	16513.5	1607.98	-3.36033	3.09912e-06	up
t00039735	963.007	84.6362	-3.5082	0.00330393	up
t00053717	326.61	28.6623	-3.51034	0.0134667	up
t00040603	682.243	57.7734	-3.56181	0.0257127	up
t00096059	233.194	19.2578	-3.59802	0.0166995	up
t00072589	437.997	35.5137	-3.62447	0.0192427	up
t00083176	238.557	19.2578	-3.63082	0.016935	up
t00003019	7421.34	568.81	-3.70566	2.483e-09	up
t00002181	17210	1288.26	-3.73976	8.67798e-12	up
t00045665	513.25	37.449	-3.77666	0.0460376	up
t00055744	258.298	18.7245	-3.78603	0.0137111	up
t00050143	409.185	29.1956	-3.80893	0.000752963	up
t00054192	287.129	19.8756	-3.85263	0.0161852	up
t00005543	4786.1	330.434	-3.85641	0.000388025	up
t00014034	1157.26	77.1157	-3.90755	5.53917e-05	up
t00027356	321.247	19.2578	-4.06017	0.0164921	up
t00072269	324.976	18.7245	-4.11733	0.00375391	up
t00047917	679.894	39.1334	-4.11884	0.0320623	up
t00040686	525.878	29.1956	-4.1709	6.13564e-05	up
t00056236	366.167	18.7245	-4.2895	0.00048062	up
t00042259	411.011	18.7245	-4.45618	0.0012771	up
t00082624	219.2	9.9378	-4.46318	0.0418031	up
t00128482	147.813	6.54327	-4.49762	0.0300053	up
t00042174	425.389	18.7245	-4.50578	0.00272286	up
t00018024	1619.08	68.329	-4.56653	0.00691513	up
t00065950	238.557	9.9378	-4.58526	0.0162189	up
t00046433	478.94	18.7245	-4.67685	0.000378376	up
t00054033	267.58	9.9378	-4.7509	0.00740344	up
t00034578	507.695	18.7245	-4.76096	0.00495376	up
t00146510	180.33	6.54327	-4.78448	0.0142649	up
t00031890	719.4	19.2578	-5.22328	1.72392e-05	up
t00086116	306.801	6.54327	-5.55115	0.0147148	up
t00070483	347.607	6.54327	-5.7313	0.00827603	up
t00094575	122.056	0.01	-13.5753	0.0428991	up
t00123483	128.459	0.01	-13.649	0.0463145	up
t00117212	134.607	0.01	-13.7165	0.0425685	up
t00205884	138.136	0.01	-13.7538	0.0426738	up
t00110778	145.525	0.01	-13.829	0.0466572	up
t00091947	147.159	0.01	-13.8451	0.0241426	up
t00116082	154.864	0.01	-13.9187	0.0242139	up
t00107015	156.551	0.01	-13.9343	0.0420542	up
t00108476	165.265	0.01	-14.0125	0.0292884	up
t00080325	165.265	0.01	-14.0125	0.0292879	up
t00099939	186.908	0.01	-14.19	0.0290979	up
t00092779	190.177	0.01	-14.2151	0.00794312	up
t00081015	191.811	0.01	-14.2274	0.0475412	up
t00086125	192.079	0.01	-14.2294	0.0484695	up
t00116567	192.633	0.01	-14.2336	0.0341598	up
t00117659	224.563	0.01	-14.4548	0.00502456	up
t00050848	227.64	0.01	-14.4745	0.0383721	up
t00059188	270.657	0.01	-14.7242	0.0300061	up
t00091316	362.647	0.01	-15.1463	0.0197527	up
t00035295	382.179	0.01	-15.222	0.000476407	up
t00033673	385.448	0.01	-15.2342	0.0317767	up
t00035718	480.958	0.01	-15.5536	0.000197758	up
t00043544	506.444	0.01	-15.6281	0.0363553	up
t00043415	548.504	0.01	-15.7432	0.0143922	up
t00043310	629.636	0.01	-15.9422	2.38278e-06	up
t00024771	861.119	0.01	-16.3939	9.67862e-07	up

## Sheet: Table S8
Table S8 Biol-information of upregulated piRNAs and the target mRNAs (LP vs. FP)
piRNA	target	target_len	target_start	energy(kcal/mol)	P-value	score	target_region(3'->5')	piRNA-target_pairing(5'->3')	piRNA_sequence(5'->3')	symbol	description	KEGG_A_class	KEGG_B_class	pathway	K_ID	GO component	GO function	GO process
t00034730	NP_001009460.1	531	220	-20.8	0.993252	0.189979	GACGUUCGACGUACCACCUCGG----	x|||||||xx||xxx||x:||xxxxx	AUGCAAGCAACACUCUGUGGCAGAUA	HSD11B2	corticosteroid 11-beta-dehydrogenase isozyme 2 [Ovis aries]	Metabolism;Organismal Systems	Excretory system;Lipid metabolism	ko00140//Steroid hormone biosynthesis;ko04960//Aldosterone-regulated sodium reabsorption	K00071	GO:0043226//organelle;GO:0044464//cell part;GO:0044424//intracellular part;GO:0043229//intracellular organelle;GO:0043227//membrane-bounded organelle;GO:0005622//intracellular;GO:0043231//intracellular membrane-bounded organelle;GO:0005623//cell	GO:0003824//catalytic activity	GO:0044710//single-organism metabolic process;GO:0044699//single-organism process;GO:0008152//metabolic process
t00034730	NP_001009467.1	397	44	-37.4	0.001095	0.263069	GUACGUUCGUCACGACACACCGUCUAC	x|||||||||xxx||x||||||||||x	#NAME?	PGD	6-phosphogluconate dehydrogenase, decarboxylating [Ovis aries]	Metabolism	Global and Overview;Metabolism of other amino acids;Carbohydrate metabolism	ko01200//Carbon metabolism;ko00480//Glutathione metabolism;ko00030//Pentose phosphate pathway	K00033	GO:0043229//intracellular organelle;GO:0043226//organelle;GO:0044464//cell part;GO:0043231//intracellular membrane-bounded organelle;GO:0044424//intracellular part;GO:0031988//membrane-bounded vesicle;GO:0031982//vesicle;GO:0043227//membrane-bounded organelle;GO:0005623//cell;GO:0005622//intracellular	GO:0016616//oxidoreductase activity, acting on the CH-OH group of donors, NAD or NADP as acceptor;GO:0036094//small molecule binding;GO:0016614//oxidoreductase activity, acting on CH-OH group of donors;GO:0005488//binding;GO:0003824//catalytic activity;GO:0000166//nucleotide binding;GO:1901265//nucleoside phosphate binding;GO:0016491//oxidoreductase activity;GO:0097159//organic cyclic compound bi…	GO:0006733//oxidoreduction coenzyme metabolic process;GO:0006082//organic acid metabolic process;GO:1901564//organonitrogen compound metabolic process;GO:0044723//single-organism carbohydrate metabolic process;GO:0032787//monocarboxylic acid metabolic process;GO:0044238//primary metabolic process;GO:0006139//nucleobase-containing compound metabolic process;GO:0019637//organophosphate metabolic pr…
t00034730	NP_001009481.1	3240	1510	-18.2	1	0.11759	CACGUUCGAUCAUUUUUGUCAU-GUCUU-	x|||||||x|xx|x|xx|x||:x||||xx	AUGCAAGC-A--ACACUCUGUGGCAGAUA
t00034730	NP_001009748.1	3770	3569	-28.2	0.768709	0.8671	GUAUGUUUGUCUUUGUGGGUGAACCAAGUUUAG	x||:|||:||xxx||||:|xxx|||xx||:||x	#NAME?	IFNAR1	interferon alpha/beta receptor 1 precursor [Ovis aries]	Environmental Information Processing;Organismal Systems	Immune system;Development;Signaling molecules and interaction;Signal transduction	ko04151//PI3K-Akt signaling pathway;ko04060//Cytokine-cytokine receptor interaction;ko04630//Jak-STAT signaling pathway;ko04380//Osteoclast differentiation;ko04650//Natural killer cell mediated cytotoxicity;ko04620//Toll-like receptor signaling pathway	K05130	-	-	-
t00034730	NP_001093099.1	109	89	-17.2	0.995609	1.98466	UUACGUUCGC-----------------	x||||||||xxxxxxxxxxxxxxxxxx	#NAME?	LOC100101238	regakine 1-like protein precursor [Ovis aries]	Organismal Systems;Environmental Information Processing	Immune system;Signaling molecules and interaction	ko04060//Cytokine-cytokine receptor interaction;ko04062//Chemokine signaling pathway;ko04620//Toll-like receptor signaling pathway	K05408	GO:0044421//extracellular region part;GO:0005576//extracellular region	GO:0005515//protein binding;GO:0005102//receptor binding;GO:0005488//binding;GO:0005125//cytokine activity	GO:0006935//chemotaxis;GO:0042221//response to chemical;GO:0009605//response to external stimulus;GO:0002376//immune system process;GO:0050896//response to stimulus;GO:0042330//taxis;GO:0040011//locomotion
t00034730	NP_001239106.1	341	329	-17	1	1.93936	AACGUUCGA-----------------	x|||||||xxxxxxxxxxxxxxxxxx	AUGCAAGCAACACUCUGUGGCAGAUA
t00034730	XP_004002018.1	396	213	-17	1	1.93936	GACGUUCGA-----------------	x|||||||xxxxxxxxxxxxxxxxxx	AUGCAAGCAACACUCUGUGGCAGAUA
t00034730	XP_004002019.1	396	213	-17	1	1.93936	GACGUUCGA-----------------	x|||||||xxxxxxxxxxxxxxxxxx	AUGCAAGCAACACUCUGUGGCAGAUA	NRDC	PREDICTED: nardilysin isoform X1 [Ovis aries]	-	-	-	-	GO:0043226//organelle;GO:0043229//intracellular organelle;GO:0043227//membrane-bounded organelle;GO:0043231//intracellular membrane-bounded organelle;GO:0005623//cell;GO:0044424//intracellular part;GO:0005622//intracellular;GO:0044464//cell part	GO:0005488//binding;GO:0043169//cation binding;GO:0016787//hydrolase activity;GO:0004175//endopeptidase activity;GO:0003824//catalytic activity;GO:0043167//ion binding;GO:0070011//peptidase activity, acting on L-amino acid peptides;GO:0008233//peptidase activity	GO:0019538//protein metabolic process;GO:0071704//organic substance metabolic process;GO:0043170//macromolecule metabolic process;GO:0008152//metabolic process;GO:0044238//primary metabolic process
t00034730	XP_004002109.1	2144	307	-18.9	1	0.93594	AACGUUCGUCGUU-------------	x||||||||x||xxxxxxxxxxxxxx	AUGCAAGCAACACUCUGUGGCAGAUA
t00034730	XP_004002110.1	2144	307	-18.9	1	0.93594	AACGUUCGUCGUU-------------	x||||||||x||xxxxxxxxxxxxxx	AUGCAAGCAACACUCUGUGGCAGAUA
t00034730	XP_004002111.1	2144	307	-18.9	1	0.93594	AACGUUCGUCGUU-------------	x||||||||x||xxxxxxxxxxxxxx	AUGCAAGCAACACUCUGUGGCAGAUA
t00034730	XP_004002112.1	2144	307	-18.9	1	0.93594	AACGUUCGUCGUU-------------	x||||||||x||xxxxxxxxxxxxxx	AUGCAAGCAACACUCUGUGGCAGAUA	SERBP1	PREDICTED: plasminogen activator inhibitor 1 RNA-binding protein isoform X2 [Ovis aries]	-	-	-	-	GO:0044424//intracellular part;GO:0016020//membrane;GO:0044444//cytoplasmic part;GO:0005737//cytoplasm;GO:0005622//intracellular;GO:0043231//intracellular membrane-bounded organelle;GO:0031982//vesicle;GO:0043226//organelle;GO:0005623//cell;GO:0044464//cell part;GO:0043229//intracellular organelle;GO:0043227//membrane-bounded organelle;GO:0031988//membrane-bounded vesicle	GO:1901363//heterocyclic compound binding;GO:0003729//mRNA binding;GO:0003676//nucleic acid binding;GO:0003723//RNA binding;GO:0097159//organic cyclic compound binding;GO:0044822//poly(A) RNA binding;GO:0005488//binding	GO:0009987//cellular process;GO:0008219//cell death;GO:0006915//apoptotic process;GO:0044763//single-organism cellular process;GO:0016265//death;GO:0012501//programmed cell death;GO:0044699//single-organism process
t00034730	XP_004002123.1	1714	1687	-18.4	1	0.887131	UUACGUUCGACAUAAGAGGUCA-----	x||||||||xxx|x|||x::|xxxxxx	#NAME?
t00034730	XP_004002344.1	1522	680	-24.9	0.901326	0.108108	GACGUUCG-ACUG-UCCUCCGUCG--	x|||||||xxx||xxx|x|||||xxx	AUGCAAGCAACACUCUGUGGCAGAUA
t00034730	XP_004002378.1	3795	1205	-26.1	0.965357	0.175533	GACGUUCGUUGUCUCA-AUACCACACUAG	x|||||||||||xxx|x|:|||xxx|||x	AUGCAAGCAACA--CUCUGUGG-CAGAUA
t00034730	XP_004002439.1	448	172	-26.8	0.206256	0.448452	GACGUUCGGGUACUGUCACUGACGUCGUCC--	x|||||||xx|xx|||x|xx|||::||||xxx	AUGCAAGC--A--ACACU--CUGUGGCAGAUA	HMGCS2	PREDICTED: hydroxymethylglutaryl-CoA synthase, mitochondrial [Ovis aries]	Metabolism	Amino acid metabolism;Lipid metabolism;Metabolism of terpenoids and polyketides;Carbohydrate metabolism	ko00280//Valine, leucine and isoleucine degradation;ko00650//Butanoate metabolism;ko00900//Terpenoid backbone biosynthesis;ko00072//Synthesis and degradation of ketone bodies	K01641	GO:0043229//intracellular organelle;GO:0044424//intracellular part;GO:0044422//organelle part;GO:0043226//organelle;GO:0043231//intracellular membrane-bounded organelle;GO:0043227//membrane-bounded organelle;GO:0005623//cell;GO:0031975//envelope;GO:0019866//organelle inner membrane;GO:0031090//organelle membrane;GO:0005622//intracellular;GO:0044464//cell part;GO:0044446//intracellular organelle p…	GO:0046912//transferase activity, transferring acyl groups, acyl groups converted into alkyl on transfer;GO:0016746//transferase activity, transferring acyl groups;GO:0003824//catalytic activity;GO:0016740//transferase activity	GO:1902652//secondary alcohol metabolic process;GO:0006066//alcohol metabolic process;GO:1901360//organic cyclic compound metabolic process;GO:0044237//cellular metabolic process;GO:0008610//lipid biosynthetic process;GO:0044281//small molecule metabolic process;GO:0044763//single-organism cellular process;GO:0006629//lipid metabolic process;GO:0044711//single-organism biosynthetic process;GO:000…
t00034730	XP_004002453.1	2208	2005	-27.7	0.649082	0.00926396	UUACGUUCGCAGACGGACGUUACGUCC--	x||||||||xx|xx:|||:xxx||||xxx	#NAME?	GJA5	PREDICTED: gap junction alpha-5 protein [Ovis aries]	-	-	-	-	GO:0016020//membrane;GO:0043234//protein complex;GO:0030054//cell junction;GO:0005911//cell-cell junction;GO:0032991//macromolecular complex;GO:0031224//intrinsic component of membrane;GO:0044291//cell-cell contact zone;GO:0044425//membrane part;GO:0016021//integral component of membrane	GO:0086075//gap junction channel activity involved in cardiac conduction electrical coupling;GO:1903763//gap junction channel activity involved in cell communication by electrical coupling;GO:0015267//channel activity;GO:0022829//wide pore channel activity;GO:0022857//transmembrane transporter activity;GO:0005243//gap junction channel activity;GO:0005215//transporter activity;GO:0022803//passive …	GO:0034330//cell junction organization;GO:0003007//heart morphogenesis;GO:0006941//striated muscle contraction;GO:0035637//multicellular organismal signaling;GO:0098900//regulation of action potential;GO:0023052//signaling;GO:0032844//regulation of homeostatic process;GO:0003177//pulmonary valve development;GO:0016043//cellular component organization;GO:0051239//regulation of multicellular organi…
t00034730	XP_004002558.1	1079	197	-28.3	0.303461	0.239785	AACGUUCGAUGUCAGGUACCC-----	x|||||||x|||x||::|||xxxxxx	AUGCAAGCAACACUCUGUGGCAGAUA
t00034730	XP_004002640.1	2368	2309	-17.1	1	1.98466	CUACGUUCGA-----------------	x||||||||xxxxxxxxxxxxxxxxxx	#NAME?
t00034730	XP_004002746.1	761	97	-22.3	0.972846	0.550804	GACGUUCGUUUCUUCCCAGAU-UUGUUUGC	x|||||||||xxx|xxx|||:x::||:|:x	AUGCAAGCAA--CA--CUCUGUGGCAGAUA	SDHC	PREDICTED: succinate dehydrogenase cytochrome b560 subunit, mitochondrial [Ovis aries]	Metabolism	Carbohydrate metabolism;Energy metabolism;Global and Overview	ko00190//Oxidative phosphorylation;ko01200//Carbon metabolism;ko00020//Citrate cycle (TCA cycle)	K00236	GO:0044455//mitochondrial membrane part;GO:0016020//membrane;GO:0044464//cell part;GO:0031224//intrinsic component of membrane;GO:0043229//intracellular organelle;GO:0044444//cytoplasmic part;GO:0005737//cytoplasm;GO:0031966//mitochondrial membrane;GO:0031090//organelle membrane;GO:0044429//mitochondrial part;GO:0043231//intracellular membrane-bounded organelle;GO:0044446//intracellular organelle…	GO:0003824//catalytic activity;GO:0043167//ion binding;GO:1901363//heterocyclic compound binding;GO:0005488//binding;GO:0097159//organic cyclic compound binding;GO:0043169//cation binding;GO:0046906//tetrapyrrole binding;GO:0016491//oxidoreductase activity	GO:0006082//organic acid metabolic process;GO:0044763//single-organism cellular process;GO:0044699//single-organism process;GO:0009987//cellular process;GO:0044281//small molecule metabolic process;GO:0006101//citrate metabolic process;GO:0044710//single-organism metabolic process;GO:0044237//cellular metabolic process;GO:0043436//oxoacid metabolic process;GO:0019752//carboxylic acid metabolic pr…
t00034730	XP_004002866.1	4441	1869	-29.7	0.615788	0.408924	CACGUUCGUCGUGUGACCGACCAUUGUA---	x||||||||xx|||||xx|||x|::||xxxx	AUGCAAGCA--ACACU--CUG-UGGCAGAUA
t00034730	XP_004002930.1	1178	652	-23	0.983175	1.19755	AAUGUUCGUU--UAG-UAUGUGUCUGA	x|:|||||||xxx||x:|:x:||||:x	AUGCAAGCAACACUCUGUG-GCAGAUA
t00034730	XP_004002940.1	2753	401	-27.3	0.786089	0.516861	GUACGUUUGU-ACGAGGAAAUGGUCUAUU	x||||||:||xxx|||:xx|:x||||||x	-AUGCAAGCAACACUCU-GUGGCAGAUA-
t00034730	XP_004002964.1	1285	779	-23.7	0.962345	1.24468	UUACGUUCGACGACAGAUUCUGAUUGUU	x||||||||xx|xx|||xx|:|x:|:|x	-AUGCAAGCAACACUCUGUGGCAGAUA-
t00034730	XP_004002978.1	4564	921	-29.1	0.710409	0.136378	CACGUUCGU--GGACUGGUCCGUUUU-	x||||||||xxx||xx:xx||||:|xx	AUGCAAGCAACACU-CUGUGGCAGAUA
t00034730	XP_004003129.1	4201	2551	-18.4	1	1.69894	UUACGUUCGUA----------------	x|||||||||xxxxxxxxxxxxxxxxx	#NAME?	C1H3orf70	PREDICTED: UPF0524 protein C3orf70 homolog [Ovis aries]	-	-	-	-	-	-	-
t00034730	XP_004003310.1	999	522	-18.5	1	0.105697	AACGUUUGACG-G-GAUCAUGACUGA	x|||||:|xx|x|x||:xx:|x||:x	AUGCAAGCAACACUCUGUGGCAGAUA
t00034730	XP_004003459.1	7638	183	-22.7	1	0.654326	GACGUUCGAUG-GAGCAGUUAGACUU-	x|||||||x||x|||x|xx:x|x||xx	AUGCAAGCAACACUC-UGUGGCAGAUA	KCNJ6	PREDICTED: G protein-activated inward rectifier potassium channel 2 [Ovis aries]	Organismal Systems	Endocrine system;Nervous system;Environmental adaptation	ko04921//Oxytocin signaling pathway;ko04728//Dopaminergic synapse;ko04726//Serotonergic synapse;ko04725//Cholinergic synapse;ko04915//Estrogen signaling pathway;ko04723//Retrograde endocannabinoid signaling;ko04713//Circadian entrainment;ko04727//GABAergic synapse	K05000	-	-	-
t00034730	XP_004003858.2	2549	253	-31.7	0.212048	0.709165	CUACGUUCGUGUGUGUGAGA-AAUGGCUU-	x|||||||||xxx|||||||xxx:|x||xx	#NAME?
t00034730	XP_004004019.1	4900	1406	-22.4	1	0.182889	GACGUUCG--GUGA-CAGGUGUA---	x|||||||xx||||xxx:x:||xxxx	AUGCAAGCAACACUCUGUGGCAGAUA
t00034730	XP_004004288.1	1653	916	-19.7	1	0.28217	UUACGUUCGUU-CAAAACAAAGA----	x||||||||||xxx|x|||xx|xxxxx	#NAME?	IGFBPL1	PREDICTED: LOW QUALITY PROTEIN: insulin-like growth factor-binding protein-like 1 [Ovis aries]	-	-	-	-	-	GO:0005488//binding;GO:0019838//growth factor binding;GO:0005515//protein binding	-
t00034730	XP_004004416.1	5764	1241	-17.7	1	1.98466	GUACGUUCGA-----------------	x||||||||xxxxxxxxxxxxxxxxxx	#NAME?
t00034730	XP_004004462.1	798	484	-18.3	1	1.6372	GACGUUCGUA----------------	x||||||||xxxxxxxxxxxxxxxxx	AUGCAAGCAACACUCUGUGGCAGAUA	IZUMO3	PREDICTED: izumo sperm-egg fusion protein 3 [Ovis aries]	-	-	-	-	GO:0016020//membrane;GO:0031224//intrinsic component of membrane;GO:0044425//membrane part	GO:0005515//protein binding;GO:0005488//binding;GO:0046983//protein dimerization activity	-
t00034730	XP_004004633.3	1255	190	-16.7	1	1.93936	CACGUUCGA-----------------	x|||||||xxxxxxxxxxxxxxxxxx	AUGCAAGCAACACUCUGUGGCAGAUA
t00034730	XP_004004634.1	1255	190	-16.7	1	1.93936	CACGUUCGA-----------------	x|||||||xxxxxxxxxxxxxxxxxx	AUGCAAGCAACACUCUGUGGCAGAUA
t00034730	XP_004004635.1	1255	190	-16.7	1	1.93936	CACGUUCGA-----------------	x|||||||xxxxxxxxxxxxxxxxxx	AUGCAAGCAACACUCUGUGGCAGAUA
t00034730	XP_004004636.2	1255	190	-16.7	1	1.93936	CACGUUCGA-----------------	x|||||||xxxxxxxxxxxxxxxxxx	AUGCAAGCAACACUCUGUGGCAGAUA
t00034730	XP_004004646.1	902	264	-16.7	1	1.93936	CACGUUCGA-----------------	x|||||||xxxxxxxxxxxxxxxxxx	AUGCAAGCAACACUCUGUGGCAGAUA
t00034730	XP_004004652.1	3241	966	-18.5	1	0.173307	AACGUUCGGUUAAAUAUAGAAGAAACUCCGUUUU-	x|||||||x||xxx|xxx||x|xx||x||||:|xx	AUGCAAGC-AA--CA---CU-C--UGUGGCAGAUA
t00034730	XP_004004734.1	3523	2587	-26.7	0.916346	0.0659657	AACGUUUGUCAUUCUGCCGGUACCCCGUCUGUU	x|||||:||xxx|x||xx:|x||x||||||:|x	AUGCAAGCA---ACAC--UC-UGUGGCAGAUA-
t00034730	XP_004004747.1	3640	3430	-23.2	0.999962	0.671319	AACGUUUG--GU-AGAAAACCGUAACUAA	x|||||:|xx||x|||xx|||||xx|||x	AUGCAAGCAACACUCU-GUGGCA--GAUA
t00034730	XP_004004748.1	3640	3430	-23.2	0.999962	0.671319	AACGUUUG--GU-AGAAAACCGUAACUAA	x|||||:|xx||x|||xx|||||xx|||x	AUGCAAGCAACACUCU-GUGGCA--GAUA
t00034730	XP_004004749.1	3640	3430	-23.2	0.999962	0.671319	AACGUUUG--GU-AGAAAACCGUAACUAA	x|||||:|xx||x|||xx|||||xx|||x	AUGCAAGCAACACUCU-GUGGCA--GAUA
t00034730	XP_004004973.1	904	40	-18.1	1	1.6372	GACGUUCGUC----------------	x||||||||xxxxxxxxxxxxxxxxx	AUGCAAGCAACACUCUGUGGCAGAUA	VIL1	PREDICTED: LOW QUALITY PROTEIN: villin-1 [Ovis aries]	-	-	-	-	GO:0044464//cell part;GO:0005856//cytoskeleton;GO:0044422//organelle part;GO:0044424//intracellular part;GO:0043228//non-membrane-bounded organelle;GO:0043227//membrane-bounded organelle;GO:0043229//intracellular organelle;GO:0005622//intracellular;GO:0098858//actin-based cell projection;GO:0031982//vesicle;GO:0043232//intracellular non-membrane-bounded organelle;GO:0043226//organelle;GO:0031252/…	GO:0004866//endopeptidase inhibitor activity;GO:0004857//enzyme inhibitor activity;GO:0005488//binding;GO:0043167//ion binding;GO:0043169//cation binding;GO:0061134//peptidase regulator activity;GO:0008092//cytoskeletal protein binding;GO:0061135//endopeptidase regulator activity;GO:0030414//peptidase inhibitor activity;GO:0005515//protein binding;GO:1902936//phosphatidylinositol bisphosphate bin…	GO:0009719//response to endogenous stimulus;GO:0043066//negative regulation of apoptotic process;GO:0051128//regulation of cellular component organization;GO:0007154//cell communication;GO:0051716//cellular response to stimulus;GO:0044087//regulation of cellular component biogenesis;GO:0022604//regulation of cell morphogenesis;GO:0030835//negative regulation of actin filament depolymerization;GO:…
t00034730	XP_004005079.1	2970	1340	-24.4	0.995118	1.33722	AACGUUUGUCGU-CCACAAAGUCUC-	x|||||:||x||xxx|||xx||||xx	AUGCAAGCAACACUCUGUGGCAGAUA
t00034730	XP_004005273.1	2019	1965	-19.9	1	0.73836	AACGUUCGUAUGU---AUUUUCAUCUC-	x||||||||x|||xxx|:xx:|x|||xx	AUGCAAGCA-ACACUCUG-UGGCAGAUA	LOC101106409	PREDICTED: acyl-coenzyme A amino acid N-acyltransferase 2-like [Ovis aries]	Cellular Processes;Metabolism;Organismal Systems	Transport and catabolism;Metabolism of other amino acids;Digestive system;Lipid metabolism	ko04146//Peroxisome;ko04976//Bile secretion;ko01040//Biosynthesis of unsaturated fatty acids;ko00120//Primary bile acid biosynthesis;ko00430//Taurine and hypotaurine metabolism	K00659	-	GO:0003824//catalytic activity;GO:0016788//hydrolase activity, acting on ester bonds;GO:0016787//hydrolase activity	-
t00034730	XP_004005279.1	471	297	-16.8	1	1.93936	GACGUUCGG-----------------	x|||||||xxxxxxxxxxxxxxxxxx	AUGCAAGCAACACUCUGUGGCAGAUA
t00034730	XP_004005647.1	1102	743	-27.4	0.423877	0.283423	GACGUUCGGGGU-AGAGUCGGG----	x|||||||xx||x|||xx|x|xxxxx	AUGCAAGCAACACUCUGUGGCAGAUA	GLE1	PREDICTED: nucleoporin GLE1 [Ovis aries]	-	-	-	-	GO:0032991//macromolecular complex;GO:0044425//membrane part;GO:0005623//cell;GO:0016020//membrane;GO:0043229//intracellular organelle;GO:0098796//membrane protein complex;GO:0044424//intracellular part;GO:0046930//pore complex;GO:0043227//membrane-bounded organelle;GO:0031224//intrinsic component of membrane;GO:0016021//integral component of membrane;GO:0043231//intracellular membrane-bounded or…	GO:0005488//binding;GO:0005515//protein binding	GO:0071702//organic substance transport;GO:0071704//organic substance metabolic process;GO:0015931//nucleobase-containing compound transport;GO:0006913//nucleocytoplasmic transport;GO:0051168//nuclear export;GO:0051169//nuclear transport;GO:0071427//mRNA-containing ribonucleoprotein complex export from nucleus;GO:1902582//single-organism intracellular transport;GO:0043170//macromolecule metabolic…
t00034730	XP_004005758.1	2932	355	-16.8	1	1.93936	GACGUUCGG-----------------	x|||||||xxxxxxxxxxxxxxxxxx	AUGCAAGCAACACUCUGUGGCAGAUA
t00034730	XP_004005873.1	818	422	-27.8	0.27433	1.35061	AACGUUCGAUGUACAAUGGUAUCGUGUGA	x|||||||x|||xxx|x|::|:|||x|:x	AUGCAAGCAACA--CU-CUGUGGCAGAUA	CNRIP1	PREDICTED: CB1 cannabinoid receptor-interacting protein 1 [Ovis aries musimon]	-	-	-	-	-	-	-
t00034730	XP_004006216.1	2071	535	-17.8	1	1.98466	AUACGUUCGC-----------------	x||||||||xxxxxxxxxxxxxxxxxx	#NAME?	CIAO1	PREDICTED: probable cytosolic iron-sulfur protein assembly protein CIAO1 [Ovis aries]	-	-	-	-	GO:0043234//protein complex;GO:0032991//macromolecular complex	-	GO:0009058//biosynthetic process;GO:0008152//metabolic process
t00034730	XP_004006287.1	3789	1099	-17.9	1	0.702091	AUACGUUCGAUAAAAG--UCUAUCUU-	x||||||||x|xxx||xxx|:x|||xx	#NAME?
t00034730	XP_004006294.1	1453	1072	-17.1	1	1.98466	UUACGUUCGA-----------------	x||||||||xxxxxxxxxxxxxxxxxx	#NAME?
t00034730	XP_004006312.1	1712	1652	-19.3	1	0.861793	UUACGUUCGGUGUAAAAUUACAUCA-----	x||||||||x|||xxx|xx|||:|xxxxxx	#NAME?
t00034730	XP_004006337.1	5280	4188	-21.8	1	0.838065	CUAUGUUUGGACGU-AGACGGUUCCUGUA	x||:|||:|xxx||x||||:x:xx||:|x	-AUGCAAGC-AACACUCUGUGGCAGAUA-
t00034730	XP_004006349.1	2000	1112	-21.5	0.999996	0.10252	GACGUUCGAGGCAAUUUCCGCCGUUG--	x|||||||xx|xx|xxx|x:||||:xxx	AUGCAAGCAACACU-CUG-UGGCAGAUA	SP7	PREDICTED: LOW QUALITY PROTEIN: transcription factor Sp7 isoform X1 [Ovis aries]	-	-	-	-	GO:0043227//membrane-bounded organelle;GO:0005623//cell;GO:0005622//intracellular;GO:0044464//cell part;GO:0044424//intracellular part;GO:0043226//organelle;GO:0043229//intracellular organelle;GO:0043231//intracellular membrane-bounded organelle	GO:0019899//enzyme binding;GO:0005515//protein binding;GO:0043169//cation binding;GO:1901363//heterocyclic compound binding;GO:0003676//nucleic acid binding;GO:0005488//binding;GO:0097159//organic cyclic compound binding;GO:0043167//ion binding	GO:1903506//regulation of nucleic acid-templated transcription;GO:0080090//regulation of primary metabolic process;GO:2001141//regulation of RNA biosynthetic process;GO:0051094//positive regulation of developmental process;GO:0045597//positive regulation of cell differentiation;GO:0044763//single-organism cellular process;GO:0031326//regulation of cellular biosynthetic process;GO:0002520//immune …
t00034730	XP_004006536.1	3943	816	-27.8	0.832672	0.163905	CUACGUUCGUUGUCUACACACC-ACUU-	x||||||||||||xx|x|||||xx||xx	#NAME?
t00034730	XP_004006821.1	3970	938	-21.8	1	0.336215	CACGUUCGUUAUUGAAUAGGUCCC-----	x|||||||||xx|||xxx:xx||xxxxxx	AUGCAAGCAA-CACU--CUGUGGCAGAUA
t00034730	XP_004006902.1	432	308	-17	1	1.93936	GACGUUCGA-----------------	x|||||||xxxxxxxxxxxxxxxxxx	AUGCAAGCAACACUCUGUGGCAGAUA
t00034730	XP_004006946.1	890	92	-22.9	0.960329	0.0895012	CUACGUUUGGUUUUCGUUUGGCCUUUCGUUCUGA	x||||||:|xxx||x||xx|:|xxx:|||x||:x	#NAME?	M6PR	PREDICTED: cation-dependent mannose-6-phosphate receptor isoform X1 [Ovis aries]	Cellular Processes	Transport and catabolism	ko04145//Phagosome;ko04142//Lysosome	K10089	GO:0012505//endomembrane system;GO:0044437//vacuolar part;GO:0098588//bounding membrane of organelle;GO:0005774//vacuolar membrane;GO:0005623//cell;GO:0016021//integral component of membrane;GO:0043227//membrane-bounded organelle;GO:0005768//endosome;GO:0044444//cytoplasmic part;GO:0031090//organelle membrane;GO:0044425//membrane part;GO:0031224//intrinsic component of membrane;GO:0005737//cytopl…	GO:0038023//signaling receptor activity;GO:0004871//signal transducer activity;GO:0022892//substrate-specific transporter activity;GO:0015149//hexose transmembrane transporter activity;GO:0022857//transmembrane transporter activity;GO:0005215//transporter activity;GO:0060089//molecular transducer activity;GO:0015145//monosaccharide transmembrane transporter activity;GO:0005488//binding;GO:0051119…	GO:0007041//lysosomal transport;GO:0051234//establishment of localization;GO:0071702//organic substance transport;GO:0016192//vesicle-mediated transport;GO:0050794//regulation of cellular process;GO:0051641//cellular localization;GO:0044699//single-organism process;GO:1902578//single-organism localization;GO:0065007//biological regulation;GO:0044765//single-organism transport;GO:0007034//vacuolar…
t00034730	XP_004007071.1	748	714	-22.8	0.94029	0.0597357	CACGUUCGUAAGUGUGUAAAUAAUAC-UUUAUG	x||||||||xxx||||xxx|:|xxx|x|:|||x	AUGCAAGCA---ACAC-UCUGU--GGCAGAUA-	CENPM	PREDICTED: centromere protein M [Ovis aries]	-	-	-	-	GO:0043232//intracellular non-membrane-bounded organelle;GO:0005623//cell;GO:0044446//intracellular organelle part;GO:0043226//organelle;GO:0043227//membrane-bounded organelle;GO:0044427//chromosomal part;GO:0044424//intracellular part;GO:0043228//non-membrane-bounded organelle;GO:0005622//intracellular;GO:0043231//intracellular membrane-bounded organelle;GO:0098687//chromosomal region;GO:0044464…	-	-
t00034730	XP_004007090.2	2977	771	-24.2	0.996908	0.0521058	GACGUUUGCCUUUGUG-GACGAAAGG----	x|||||:|xxx|||||x|||:xxx|xxxxx	AUGCAAGC---AACACUCUGU-GGCAGAUA
t00034730	XP_004007341.2	3497	930	-25.5	0.980973	1.30675	GACGUUUGU-GUCGAGAGAGUGA----	x|||||:||x||x||||x|x:|xxxxx	AUGCAAGCAACA-CUCUGUGGCAGAUA
t00034730	XP_004007911.1	1101	137	-16.7	1	1.93936	CACGUUCGA-----------------	x|||||||xxxxxxxxxxxxxxxxxx	AUGCAAGCAACACUCUGUGGCAGAUA
t00034730	XP_004007912.1	1101	137	-16.7	1	1.93936	CACGUUCGA-----------------	x|||||||xxxxxxxxxxxxxxxxxx	AUGCAAGCAACACUCUGUGGCAGAUA
t00034730	XP_004007913.1	1101	137	-16.7	1	1.93936	CACGUUCGA-----------------	x|||||||xxxxxxxxxxxxxxxxxx	AUGCAAGCAACACUCUGUGGCAGAUA
t00034730	XP_004008066.1	778	664	-17	1	1.93936	GACGUUCGA-----------------	x|||||||xxxxxxxxxxxxxxxxxx	AUGCAAGCAACACUCUGUGGCAGAUA
t00034730	XP_004008067.1	778	664	-17	1	1.93936	GACGUUCGA-----------------	x|||||||xxxxxxxxxxxxxxxxxx	AUGCAAGCAACACUCUGUGGCAGAUA
t00034730	XP_004008068.1	778	664	-17	1	1.93936	GACGUUCGA-----------------	x|||||||xxxxxxxxxxxxxxxxxx	AUGCAAGCAACACUCUGUGGCAGAUA
t00034730	XP_004008135.1	12351	10763	-25.3	0.999991	1.74604	CUAUGUUUGUAGUGGGAGAGUUGGUGUU-	x||:|||:||xx||x||||xx:x||x|xx	#NAME?
t00034730	XP_004008658.2	2783	385	-22.8	0.999932	0.641393	GUACGUUCGU-GUCGUUACUUGGUUUU-	x|||||||||x||x|xx||x:x||:|xx	#NAME?	PIP5K1C	PREDICTED: LOW QUALITY PROTEIN: phosphatidylinositol 4-phosphate 5-kinase type-1 gamma isoform X1 [Ovis aries]	Environmental Information Processing;Cellular Processes;Metabolism;Organismal Systems	Transport and catabolism;Immune system;Carbohydrate metabolism;Cell motility;Signal transduction	ko04144//Endocytosis;ko04810//Regulation of actin cytoskeleton;ko04072//Phospholipase D signaling pathway;ko04070//Phosphatidylinositol signaling system;ko04666//Fc gamma R-mediated phagocytosis;ko00562//Inositol phosphate metabolism	K00889	-	GO:0016773//phosphotransferase activity, alcohol group as acceptor;GO:0016740//transferase activity;GO:0003824//catalytic activity;GO:0005488//binding;GO:0016301//kinase activity;GO:0005515//protein binding;GO:0016307//phosphatidylinositol phosphate kinase activity;GO:0008092//cytoskeletal protein binding;GO:0016772//transferase activity, transferring phosphorus-containing groups	GO:0042060//wound healing;GO:0009611//response to wounding;GO:0000902//cell morphogenesis;GO:0009987//cellular process;GO:0006644//phospholipid metabolic process;GO:0006650//glycerophospholipid metabolic process;GO:0009653//anatomical structure morphogenesis;GO:0048858//cell projection morphogenesis;GO:0030168//platelet activation;GO:0008152//metabolic process;GO:0065007//biological regulation;GO…
t00034730	XP_004008698.2	3247	2286	-21.8	1	0.00839511	AUACGUUCG-AGAGAGAGCAUA------	x||||||||xx|x||||x||:xxxxxxx	#NAME?
t00034730	XP_004008756.1	4493	3192	-29	0.718855	0.582556	CUACGUUCGUGGAGAGAGGGCGA----	x|||||||||xxx||||x:x||xxxxx	#NAME?
t00034730	XP_004008757.1	4493	3192	-29	0.718855	0.582556	CUACGUUCGUGGAGAGAGGGCGA----	x|||||||||xxx||||x:x||xxxxx	#NAME?
t00034730	XP_004008792.1	205	137	-17	0.999996	1.93936	AACGUUCGA-----------------	x|||||||xxxxxxxxxxxxxxxxxx	AUGCAAGCAACACUCUGUGGCAGAUA	LOC101108746	PREDICTED: olfactory receptor 2G2-like [Ovis aries]	Organismal Systems	Sensory system	ko04740//Olfactory transduction	K04257	GO:0031224//intrinsic component of membrane;GO:0044425//membrane part;GO:0016020//membrane	GO:0004888//transmembrane signaling receptor activity;GO:0099600//transmembrane receptor activity;GO:0060089//molecular transducer activity;GO:0004871//signal transducer activity;GO:0038023//signaling receptor activity;GO:0004872//receptor activity	GO:0007166//cell surface receptor signaling pathway;GO:0009987//cellular process;GO:0050877//neurological system process;GO:0032501//multicellular organismal process;GO:0042221//response to chemical;GO:0050907//detection of chemical stimulus involved in sensory perception;GO:0044700//single organism signaling;GO:0007606//sensory perception of chemical stimulus;GO:0050794//regulation of cellular p…
t00034730	XP_004008844.1	2069	1780	-23.2	0.998209	0.195669	GACGUUCG--GACAGAU-UUGUCUC-	x|||||||xx|xx|||:x::||||xx	AUGCAAGCAACACUCUGUGGCAGAUA
t00034730	XP_004008854.1	4426	3190	-20.5	1	0.46558	AACGUUUGAAGUCAGUACAUUCACUGA	x|||||:|xx||x||x|||::xx||:x	AUGCAAGCAACACUC-UGUGGCAGAUA	SAR1B	GTP-binding protein SAR1b [Bos taurus]	Genetic Information Processing	Folding, sorting and degradation	ko04141//Protein processing in endoplasmic reticulum	K07953	GO:0005623//cell;GO:0043229//intracellular organelle;GO:0005794//Golgi apparatus;GO:0044446//intracellular organelle part;GO:0043231//intracellular membrane-bounded organelle;GO:0043227//membrane-bounded organelle;GO:0016020//membrane;GO:0044424//intracellular part;GO:0005622//intracellular;GO:0044422//organelle part;GO:0044464//cell part;GO:0098805//whole membrane;GO:0044433//cytoplasmic vesicle…	GO:0017111//nucleoside-triphosphatase activity;GO:0043167//ion binding;GO:0016787//hydrolase activity;GO:0003824//catalytic activity;GO:0032550//purine ribonucleoside binding;GO:0001882//nucleoside binding;GO:0036094//small molecule binding;GO:0001883//purine nucleoside binding;GO:0097159//organic cyclic compound binding;GO:1901363//heterocyclic compound binding;GO:0016818//hydrolase activity, ac…	GO:0065003//macromolecular complex assembly;GO:0005975//carbohydrate metabolic process;GO:0043170//macromolecule metabolic process;GO:0006487//protein N-linked glycosylation;GO:0070085//glycosylation;GO:0051179//localization;GO:0071702//organic substance transport;GO:1901135//carbohydrate derivative metabolic process;GO:0048002//antigen processing and presentation of peptide antigen;GO:0006461//p…
t00034730	XP_004009029.1	2375	1917	-19.2	1	0.120626	GACGUUCGAUU---A--AACCGA----	x|||||||x||xxx|xxx||||xxxxx	AUGCAAGC-AACACUCUGUGGCAGAUA
t00034730	XP_004009030.1	2375	1917	-19.2	1	0.120626	GACGUUCGAUU---A--AACCGA----	x|||||||x||xxx|xxx||||xxxxx	AUGCAAGC-AACACUCUGUGGCAGAUA	DCTN4	PREDICTED: dynactin subunit 4 isoform X1 [Ovis aries]	Organismal Systems	Excretory system	ko04962//Vasopressin-regulated water reabsorption	K10426	-	-	-
t00034730	XP_004009047.1	1147	315	-29.8	0.182672	0.334272	AACGUUCGUACUGUCGGACUGAGUCUC-	x||||||||xx|||x:|||xxx||||xx	AUGCAAGCA--ACACUCUGUGGCAGAUA	NMUR2	PREDICTED: neuromedin-U receptor 2 [Ovis aries]	Environmental Information Processing	Signaling molecules and interaction	ko04080//Neuroactive ligand-receptor interaction	K05053	GO:0016020//membrane;GO:0031224//intrinsic component of membrane;GO:0044425//membrane part	GO:0005253//anion channel activity;GO:0001653//peptide receptor activity;GO:1901363//heterocyclic compound binding;GO:0004888//transmembrane signaling receptor activity;GO:0097367//carbohydrate derivative binding;GO:0022891//substrate-specific transmembrane transporter activity;GO:0015267//channel activity;GO:0032549//ribonucleoside binding;GO:0042277//peptide binding;GO:0038023//signaling recept…	GO:0007275//multicellular organism development;GO:0015698//inorganic anion transport;GO:0050794//regulation of cellular process;GO:0006874//cellular calcium ion homeostasis;GO:0046942//carboxylic acid transport;GO:0044767//single-organism developmental process;GO:0050896//response to stimulus;GO:0044708//single-organism behavior;GO:0015849//organic acid transport;GO:0033555//multicellular organis…
t00034730	XP_004009137.1	2707	1630	-24.5	0.99101	0.498326	AGCGUUUGUCGGCUGACUCACCCUCUU-	x:||||:||x|xx|||xx||||x|||xx	AUGCAAGCAAC--ACUCUGUGGCAGAUA	PCSK1	PREDICTED: neuroendocrine convertase 1 [Ovis aries]	-	-	-	-	-	-	-
t00034730	XP_004009641.1	2679	371	-24.5	0.990611	0.261772	GACGUUUGUCGAAGGGUAAACGACACUGUCG--	x|||||:||x|xxx|xxx|xx|||||:|||xxx	AUGCAAGCAAC--AC---U--CUGUGGCAGAUA
t00034730	XP_004009644.1	2003	241	-17	1	1.93936	GACGUUCGA-----------------	x|||||||xxxxxxxxxxxxxxxxxx	AUGCAAGCAACACUCUGUGGCAGAUA	NDST4	PREDICTED: bifunctional heparan sulfate N-deacetylase/N-sulfotransferase 4 [Ovis aries]	Metabolism	Glycan biosynthesis and metabolism	ko00534//Glycosaminoglycan biosynthesis - heparan sulfate / heparin	K02579	GO:0044464//cell part;GO:0044425//membrane part;GO:0043226//organelle;GO:0031224//intrinsic component of membrane;GO:0005623//cell;GO:0016020//membrane;GO:0043227//membrane-bounded organelle;GO:0043229//intracellular organelle;GO:0043231//intracellular membrane-bounded organelle;GO:0044424//intracellular part;GO:0005622//intracellular	GO:0016782//transferase activity, transferring sulfur-containing groups;GO:0008146//sulfotransferase activity;GO:0034483//heparan sulfate sulfotransferase activity;GO:0016740//transferase activity;GO:0003824//catalytic activity;GO:0016787//hydrolase activity	GO:1901135//carbohydrate derivative metabolic process;GO:0071704//organic substance metabolic process;GO:0043170//macromolecule metabolic process;GO:0030203//glycosaminoglycan metabolic process;GO:0044710//single-organism metabolic process;GO:0044699//single-organism process;GO:1901564//organonitrogen compound metabolic process;GO:0030166//proteoglycan biosynthetic process;GO:0006029//proteoglyca…
t00034730	XP_004009674.1	134	119	-18.3	0.977177	1.6372	AACGUUCGUA----------------	x||||||||xxxxxxxxxxxxxxxxx	AUGCAAGCAACACUCUGUGGCAGAUA
t00034730	XP_004009848.1	2916	1135	-27.2	0.817094	1.5681	AACGUUCGUCGUUGAAGGGUUAAUCUAA	x||||||||x||x||x|:xx:xx||||x	AUGCAAGCAACA-CU-CUGUGGCAGAUA	KCTD8	PREDICTED: BTB/POZ domain-containing protein KCTD8 isoform X1 [Ovis aries]	-	-	-	-	GO:0044425//membrane part;GO:0044456//synapse part;GO:0044464//cell part;GO:0098805//whole membrane;GO:0098589//membrane region;GO:0005886//plasma membrane;GO:0097060//synaptic membrane;GO:0045202//synapse;GO:0005623//cell;GO:0098590//plasma membrane region;GO:0032991//macromolecular complex;GO:0044459//plasma membrane part;GO:0043234//protein complex;GO:0016020//membrane;GO:0071944//cell periphe…	-	GO:0071840//cellular component organization or biogenesis;GO:0071822//protein complex subunit organization;GO:0023052//signaling;GO:0070271//protein complex biogenesis;GO:0007165//signal transduction;GO:0050794//regulation of cellular process;GO:0065007//biological regulation;GO:0007186//G-protein coupled receptor signaling pathway;GO:0007154//cell communication;GO:0022607//cellular component ass…
t00034730	XP_004010031.1	420	101	-19	0.999913	1.69894	GUACGUUCGUA----------------	x|||||||||xxxxxxxxxxxxxxxxx	#NAME?	SPARCL1	PREDICTED: SPARC-like protein 1 [Ovis aries]	-	-	-	-	GO:0043226//organelle;GO:0031012//extracellular matrix;GO:0005576//extracellular region;GO:0043227//membrane-bounded organelle;GO:0044421//extracellular region part;GO:0031988//membrane-bounded vesicle;GO:0031982//vesicle	-	GO:0065007//biological regulation;GO:0050794//regulation of cellular process;GO:0050789//regulation of biological process
t00034730	XP_004010137.1	4533	1363	-20.4	1	1.39844	CUACGUUCGGUGACAGAAUA-AGUUA--	x||||||||x||xx|||x:|xx||:xxx	#NAME?
t00034730	XP_004010219.1	7088	3478	-32.8	0.374777	0.656294	GUACGUUCGGGGAAGGGGUCCGAUCUU-	x||||||||xx|xx:|:xx|||x|||xx	#NAME?
t00034730	XP_004010220.1	7088	3478	-32.8	0.374777	0.656294	GUACGUUCGGGGAAGGGGUCCGAUCUU-	x||||||||xx|xx:|:xx|||x|||xx	#NAME?	DCP2	PREDICTED: m7GpppN-mRNA hydrolase isoform X2 [Ovis aries]	Genetic Information Processing	Folding, sorting and degradation	ko03018//RNA degradation	K12613	GO:0036464//cytoplasmic ribonucleoprotein granule;GO:0043228//non-membrane-bounded organelle;GO:0043227//membrane-bounded organelle;GO:0031332//RNAi effector complex;GO:0005634//nucleus;GO:0043226//organelle;GO:0044424//intracellular part;GO:0044422//organelle part;GO:0043229//intracellular organelle;GO:0044428//nuclear part;GO:0005737//cytoplasm;GO:0043231//intracellular membrane-bounded organel…	GO:0097159//organic cyclic compound binding;GO:0004518//nuclease activity;GO:0003824//catalytic activity;GO:0016817//hydrolase activity, acting on acid anhydrides;GO:0004527//exonuclease activity;GO:0016818//hydrolase activity, acting on acid anhydrides, in phosphorus-containing anhydrides;GO:0004540//ribonuclease activity;GO:0005488//binding;GO:0016787//hydrolase activity;GO:0016788//hydrolase a…	GO:1901575//organic substance catabolic process;GO:0044265//cellular macromolecule catabolic process;GO:0044237//cellular metabolic process;GO:0090304//nucleic acid metabolic process;GO:0044260//cellular macromolecule metabolic process;GO:0006725//cellular aromatic compound metabolic process;GO:0044238//primary metabolic process;GO:0009056//catabolic process;GO:1901360//organic cyclic compound me…
t00034730	XP_004010345.1	4113	2779	-20.2	1	0.427002	AAUGUUUGAGG-GGGUUAUACCA-----	x|:|||:|xx|x|:|xx|:|||xxxxxx	AUGCAAGCAACACUC--UGUGGCAGAUA	CBLN3	PREDICTED: cerebellin-3 [Ovis aries]	-	-	-	-	GO:0005623//cell;GO:0044464//cell part;GO:0043229//intracellular organelle;GO:0043231//intracellular membrane-bounded organelle;GO:0043227//membrane-bounded organelle;GO:0005622//intracellular;GO:0044424//intracellular part;GO:0043226//organelle	-	-
t00034730	XP_004010537.1	6372	4358	-28.2	0.907075	1.41651	GACGUUUGUUGACAGAUGUCAUGGUUUGA	x|||||:||||xx|||xxx||:x||:|:x	AUGCAAGCAACACUCU---GUGGCAGAUA
t00034730	XP_004010626.1	2961	2405	-31.2	0.292431	0.317926	GACGUUCGUAGGCCGAGGGACGGUCG--	x||||||||x|xxx|||:x||x|||xxx	AUGCAAGCAAC--ACUCUGUGGCAGAUA
t00034730	XP_004010700.1	1292	604	-17.1	1	1.98466	UUACGUUCGA-----------------	x||||||||xxxxxxxxxxxxxxxxxx	#NAME?	SORD	PREDICTED: sorbitol dehydrogenase [Ovis aries]	Metabolism	Carbohydrate metabolism	ko00040//Pentose and glucuronate interconversions;ko00051//Fructose and mannose metabolism	K00008	GO:0043231//intracellular membrane-bounded organelle;GO:0042995//cell projection;GO:0005622//intracellular;GO:0005929//cilium;GO:0044422//organelle part;GO:0005623//cell;GO:0044424//intracellular part;GO:0043226//organelle;GO:0031090//organelle membrane;GO:0043227//membrane-bounded organelle;GO:0044464//cell part;GO:0016020//membrane;GO:0031982//vesicle;GO:0031988//membrane-bounded vesicle;GO:004…	GO:0043169//cation binding;GO:0005488//binding;GO:0036094//small molecule binding;GO:0016491//oxidoreductase activity;GO:1901265//nucleoside phosphate binding;GO:0046914//transition metal ion binding;GO:0046872//metal ion binding;GO:0097159//organic cyclic compound binding;GO:0043167//ion binding;GO:0016616//oxidoreductase activity, acting on the CH-OH group of donors, NAD or NADP as acceptor;GO:…	GO:1901616//organic hydroxy compound catabolic process;GO:0019405//alditol catabolic process;GO:0019318//hexose metabolic process;GO:0044262//cellular carbohydrate metabolic process;GO:0044238//primary metabolic process;GO:0044724//single-organism carbohydrate catabolic process;GO:0044237//cellular metabolic process;GO:0044763//single-organism cellular process;GO:1901615//organic hydroxy compound…
t00034730	XP_004010712.1	4355	4163	-26	0.98068	1.63658	UUAUGUUUGUUUACAUAUACACCGUUUAG	x||:|||:|||xxx|xxx|||||||:||x	#NAME?	MAPK1IP1L	PREDICTED: MAPK-interacting and spindle-stabilizing protein-like [Ovis aries]	-	-	-	-	-	-	GO:0006793//phosphorus metabolic process;GO:0044237//cellular metabolic process;GO:0009987//cellular process;GO:0008152//metabolic process;GO:0006796//phosphate-containing compound metabolic process
t00034730	XP_004010848.2	5007	1672	-33.2	0.244844	0.459963	GAUGUUCGUGUCGUCAGUACGUCGUCUGA	x|:||||||xxx||x||x||::|||||:x	AUGCAAGCA--ACACUC-UGUGGCAGAUA
t00034730	XP_004011217.1	3632	3331	-22.4	0.999999	0.738685	AACGUUCGUU-UAAGAAAAAC-GUG---	x|||||||||xxx|||xxx||x||xxxx	AUGCAAGCAACACUCU--GUGGCAGAUA	NUS1	PREDICTED: dehydrodolichyl diphosphate syntase complex subunit NUS1 [Ovis aries]	Metabolism	Metabolism of terpenoids and polyketides	ko00900//Terpenoid backbone biosynthesis	K19177	-	GO:0003824//catalytic activity;GO:0016740//transferase activity	GO:0033036//macromolecule localization;GO:0042592//homeostatic process;GO:0048878//chemical homeostasis;GO:0044765//single-organism transport;GO:0071702//organic substance transport;GO:0044699//single-organism process;GO:0015918//sterol transport;GO:0010876//lipid localization;GO:0006869//lipid transport;GO:1902578//single-organism localization;GO:0065008//regulation of biological quality;GO:0051…
t00034730	XP_004011224.2	2804	1424	-22.9	0.999906	0.208029	AACGUUCGUAACGACAUGUCGUG---	x||||||||xxx||x|:::|||xxxx	AUGCAAGCAACACUCUGUGGCAGAUA	FAM162B	PREDICTED: protein FAM162B [Ovis aries]	-	-	-	-	-	-	-
t00034730	XP_004011278.1	3585	3451	-23.8	0.999638	2.16002	UUAUGUUUGUUG-GUGAAAUUGUA---	x||:|||:||||x|x||x|::||xxxx	#NAME?	SEC63	PREDICTED: translocation protein SEC63 homolog [Ovis aries]	Genetic Information Processing	Folding, sorting and degradation	ko04141//Protein processing in endoplasmic reticulum;ko03060//Protein export	K09540	GO:0044444//cytoplasmic part;GO:0005623//cell;GO:0005622//intracellular;GO:0031224//intrinsic component of membrane;GO:0005737//cytoplasm;GO:0044464//cell part;GO:0031090//organelle membrane;GO:0044424//intracellular part;GO:0044425//membrane part;GO:0043231//intracellular membrane-bounded organelle;GO:0044422//organelle part;GO:0016020//membrane;GO:0043229//intracellular organelle;GO:0043226//or…	GO:0097159//organic cyclic compound binding;GO:0060089//molecular transducer activity;GO:1901363//heterocyclic compound binding;GO:0005215//transporter activity;GO:0003723//RNA binding;GO:0022892//substrate-specific transporter activity;GO:0005488//binding;GO:0003676//nucleic acid binding	GO:0006613//cotranslational protein targeting to membrane;GO:0006810//transport;GO:0007154//cell communication;GO:0061024//membrane organization;GO:0051649//establishment of localization in cell;GO:0008152//metabolic process;GO:0044700//single organism signaling;GO:0035966//response to topologically incorrect protein;GO:0065007//biological regulation;GO:0006886//intracellular protein transport;GO…
t00034730	XP_004011399.1	1022	481	-22.9	0.975553	0.782525	GACGUUCGCAGUGUAACUACGUA---	x|||||||xx|||xx||xx|||xxxx	AUGCAAGCAACACUCUGUGGCAGAUA
t00034730	XP_004011400.1	1022	481	-22.9	0.975553	0.782525	GACGUUCGCAGUGUAACUACGUA---	x|||||||xx|||xx||xx|||xxxx	AUGCAAGCAACACUCUGUGGCAGAUA
t00034730	XP_004011401.1	1022	481	-22.9	0.975553	0.782525	GACGUUCGCAGUGUAACUACGUA---	x|||||||xx|||xx||xx|||xxxx	AUGCAAGCAACACUCUGUGGCAGAUA	SGK1	PREDICTED: serine/threonine-protein kinase Sgk1 isoform X3 [Ovis aries]	Environmental Information Processing;Organismal Systems	Excretory system;Signal transduction	ko04151//PI3K-Akt signaling pathway;ko04068//FoxO signaling pathway;ko04960//Aldosterone-regulated sodium reabsorption	K13302	GO:0005623//cell;GO:0044464//cell part;GO:0043231//intracellular membrane-bounded organelle;GO:0044424//intracellular part;GO:0043226//organelle;GO:0043227//membrane-bounded organelle;GO:0043229//intracellular organelle;GO:0005622//intracellular	GO:0097367//carbohydrate derivative binding;GO:0016773//phosphotransferase activity, alcohol group as acceptor;GO:0005488//binding;GO:0036094//small molecule binding;GO:0032549//ribonucleoside binding;GO:0043168//anion binding;GO:0001883//purine nucleoside binding;GO:0043167//ion binding;GO:0008289//lipid binding;GO:1901363//heterocyclic compound binding;GO:0097159//organic cyclic compound bindin…	GO:0033554//cellular response to stress;GO:0043412//macromolecule modification;GO:0050896//response to stimulus;GO:0008152//metabolic process;GO:0043170//macromolecule metabolic process;GO:0006793//phosphorus metabolic process;GO:0006796//phosphate-containing compound metabolic process;GO:0019538//protein metabolic process;GO:0044267//cellular protein metabolic process;GO:0044237//cellular metabo…
t00034730	XP_004011405.1	3665	2364	-27.5	0.846985	1.02647	CACGUUCGUUGACAGGAGUGGUCC--	x||||||||||xx||:xx:x|||xxx	AUGCAAGCAACACUCUGUGGCAGAUA
t00034730	XP_004011414.1	3460	1982	-22	1	0.911441	GACGUUCG-GGCCAGAAAGACGUCC--	x|||||||xx|xx|||x|xx||||xxx	AUGCAAGCAACACUCUGU-GGCAGAUA
t00034730	XP_004011415.1	3460	1982	-22	1	0.911441	GACGUUCG-GGCCAGAAAGACGUCC--	x|||||||xx|xx|||x|xx||||xxx	AUGCAAGCAACACUCUGU-GGCAGAUA
t00034730	XP_004011439.2	6831	3083	-24.5	0.999958	0.278455	UUACGUUCGAUAAAGUGUGUACAUCCUUUAA	x||||||||x|xxx|||x|x|||:|x|:||x	#NAME?
t00034730	XP_004011717.1	1564	1331	-17	1	1.93936	GACGUUCGA-----------------	x|||||||xxxxxxxxxxxxxxxxxx	AUGCAAGCAACACUCUGUGGCAGAUA	PRKDC	PREDICTED: LOW QUALITY PROTEIN: DNA-dependent protein kinase catalytic subunit [Ovis aries]	Genetic Information Processing;Cellular Processes	Replication and repair;Cell growth and death	ko04110//Cell cycle;ko03450//Non-homologous end-joining	K06642	-	-	-
t00034730	XP_004011786.1	4644	394	-25.9	0.986908	0.891937	AACGUUCGAGUUUCGUGGAACACGGA----	x|||||||xxx||x|||:x||||x|xxxxx	AUGCAAGC---AA-CACUCUGUGGCAGAUA	KCNB2	PREDICTED: potassium voltage-gated channel subfamily B member 2 [Ovis aries]	-	-	-	-	-	-	-
t00034730	XP_004011808.2	4622	4421	-19	1	0.774391	AAUGUUUGU--CG---U-CCGUCUU-	x|:|||:||xxx|xxx:x||||||xx	AUGCAAGCAACACUCUGUGGCAGAUA	ZBTB10	PREDICTED: LOW QUALITY PROTEIN: zinc finger and BTB domain-containing protein 10 [Ovis aries]	-	-	-	-	GO:0044464//cell part;GO:0043233//organelle lumen;GO:0043229//intracellular organelle;GO:0044422//organelle part;GO:0044446//intracellular organelle part;GO:0031981//nuclear lumen;GO:0043226//organelle;GO:0031974//membrane-enclosed lumen;GO:0005622//intracellular;GO:0005634//nucleus;GO:0070013//intracellular organelle lumen;GO:0005623//cell;GO:0043231//intracellular membrane-bounded organelle;GO:…	GO:0043169//cation binding;GO:0005488//binding;GO:0043167//ion binding;GO:0097159//organic cyclic compound binding	GO:0034645//cellular macromolecule biosynthetic process;GO:0019222//regulation of metabolic process;GO:0071704//organic substance metabolic process;GO:0009987//cellular process;GO:0044260//cellular macromolecule metabolic process;GO:0050789//regulation of biological process;GO:0008152//metabolic process;GO:1901576//organic substance biosynthetic process;GO:0009058//biosynthetic process;GO:0010468…
t00034730	XP_004011816.1	840	249	-19	1	0.821408	GACGUUCGUCAUUGUU-------------	x||||||||xxx|||xxxxxxxxxxxxxx	AUGCAAGCA---ACACUCUGUGGCAGAUA	TNFRSF11B	PREDICTED: tumor necrosis factor receptor superfamily member 11B [Ovis aries]	Environmental Information Processing;Organismal Systems	Development;Signaling molecules and interaction	ko04060//Cytokine-cytokine receptor interaction;ko04380//Osteoclast differentiation	K05148	GO:0005576//extracellular region;GO:0044421//extracellular region part	-	GO:0044763//single-organism cellular process;GO:0044699//single-organism process;GO:2000027//regulation of organ morphogenesis;GO:0009987//cellular process;GO:0012501//programmed cell death;GO:0016043//cellular component organization;GO:0008219//cell death;GO:0050794//regulation of cellular process;GO:0051239//regulation of multicellular organismal process;GO:0065007//biological regulation;GO:004…
t00034730	XP_004011819.1	1498	170	-21.6	0.999912	0.998895	UUAUGUUUGUGGUAUG--UUCGUCA--	x||:|||:||x||xx|xxx:||||xxx	#NAME?	RAD21	PREDICTED: double-strand-break repair protein rad21 homolog [Ovis aries]	Cellular Processes	Cell growth and death	ko04110//Cell cycle	K06670	GO:0031981//nuclear lumen;GO:0005694//chromosome;GO:0000794//condensed nuclear chromosome;GO:0044446//intracellular organelle part;GO:0005622//intracellular;GO:0031974//membrane-enclosed lumen;GO:0000793//condensed chromosome;GO:0000228//nuclear chromosome;GO:0044422//organelle part;GO:0043226//organelle;GO:0043232//intracellular non-membrane-bounded organelle;GO:0044464//cell part;GO:0043233//or…	-	GO:0033365//protein localization to organelle;GO:0044237//cellular metabolic process;GO:1903506//regulation of nucleic acid-templated transcription;GO:0050794//regulation of cellular process;GO:0044763//single-organism cellular process;GO:0031326//regulation of cellular biosynthetic process;GO:0010468//regulation of gene expression;GO:0016265//death;GO:0033554//cellular response to stress;GO:0008…
t00034730	XP_004011832.1	1011	764	-21.3	0.99943	0.450509	CUACGUUCGU-GUCCGA-ACUAUUUGA	x|||||||||x||xx||x||:x|:|:x	#NAME?
t00034730	XP_004011881.1	5025	4631	-25.7	0.993299	1.48194	GAUGUUUGUUAUGUGCGACUCCUCCUAC	x|:|||:||xx||||x|||x||xx|||x	AUGCAAGCA--ACACUCUGUGGCAGAUA
t00034730	XP_004011901.1	9602	1569	-22.1	1	0.120223	CUAUGUUUG--GACGAGACGUCCAGUGUAC	x||:|||:|xx|xx|||||:x||x||x||x	#NAME?
t00034730	XP_004012013.2	5582	4101	-24.1	0.999956	0.950255	UUACGUUUGU--GGACGGAUCGAAACUAUU	x||||||:||xxx||x:x|:||xxx||||x	-AUGCAAGCAACACUCUGUGGC--AGAUA-	IMPAD1	PREDICTED: LOW QUALITY PROTEIN: inositol monophosphatase 3 isoform X1 [Ovis aries]	Metabolism;Environmental Information Processing	Energy metabolism;Carbohydrate metabolism;Signal transduction	ko04070//Phosphatidylinositol signaling system;ko00562//Inositol phosphate metabolism;ko00920//Sulfur metabolism	K15759	GO:0043229//intracellular organelle;GO:0005622//intracellular;GO:0043227//membrane-bounded organelle;GO:0043226//organelle;GO:0043231//intracellular membrane-bounded organelle;GO:0044464//cell part;GO:0044424//intracellular part;GO:0044425//membrane part;GO:0031224//intrinsic component of membrane;GO:0005623//cell;GO:0016020//membrane	GO:0052745//inositol phosphate phosphatase activity;GO:0052834//inositol monophosphate phosphatase activity;GO:0043167//ion binding;GO:0016788//hydrolase activity, acting on ester bonds;GO:0008252//nucleotidase activity;GO:0016791//phosphatase activity;GO:0043169//cation binding;GO:0003824//catalytic activity;GO:0042578//phosphoric ester hydrolase activity;GO:0005488//binding;GO:0016787//hydrolas…	GO:0044707//single-multicellular organism process;GO:0044237//cellular metabolic process;GO:0006066//alcohol metabolic process;GO:0006796//phosphate-containing compound metabolic process;GO:0007275//multicellular organism development;GO:0006793//phosphorus metabolic process;GO:0006020//inositol metabolic process;GO:0030154//cell differentiation;GO:0046488//phosphatidylinositol metabolic process;G…
t00034730	XP_004012075.1	2009	1426	-20.5	1	0.90237	AACGUUCGUCGUUCUAUUGAUGGCUUCUAUG	x||||||||x||xxx|xx||::x|x|||||x	AUGCAAGCAACA--CU--CUGUGGCAGAUA-
t00034730	XP_004012194.1	4427	240	-28.7	0.754688	1.46218	GACGUUUGUUCAAAGAUAUUGUCG--	x|||||:|||xxx|||:|::|||xxx	AUGCAAGCAACACUCUGUGGCAGAUA
t00034730	XP_004012241.1	1219	865	-28	0.379615	0.532018	CACGUUCGUUCUGACGAUGGUACGUAUGUCUC-	x|||||||||x|||x||xxx:||xxx:||||xx	AUGCAAGCAACACU-CU---GUG---GCAGAUA
t00034730	XP_004012279.1	1630	120	-21.6	0.999957	0.163472	AUACGUUCG-AAUGAAUGACCUCC--UUGA	x||||||||xxx|||xx|||xx||xx:|:x	#NAME?
t00034730	XP_004012282.1	704	469	-16.9	1	1.98466	UUACGUUCGG-----------------	x||||||||xxxxxxxxxxxxxxxxxx	#NAME?	SLC10A2	PREDICTED: ileal sodium/bile acid cotransporter [Ovis aries]	Organismal Systems	Digestive system	ko04976//Bile secretion	K14342	-	-	-
t00034730	XP_004012435.2	5125	2357	-19.1	1	0.914218	AACGUUCGUACUCAGAA---------	x||||||||xx|x|||xxxxxxxxxx	AUGCAAGCAACACUCUGUGGCAGAUA
t00034730	XP_004012507.1	1067	623	-18.5	1	0.416485	AACGUUCGGUUAUUUUGGAUAAGAAGUCUC-	x|||||||x||x|xxx:||:xx:xx||||xx	AUGCAAGC-AACA--CUCUG--UGGCAGAUA	PEX12	PREDICTED: peroxisome assembly protein 12 [Ovis aries]	Cellular Processes	Transport and catabolism	ko04146//Peroxisome	K13345	GO:0005623//cell;GO:0005737//cytoplasm;GO:0043231//intracellular membrane-bounded organelle;GO:0031090//organelle membrane;GO:0043229//intracellular organelle;GO:0031903//microbody membrane;GO:0043227//membrane-bounded organelle;GO:0044422//organelle part;GO:0044438//microbody part;GO:0044425//membrane part;GO:0098588//bounding membrane of organelle;GO:0031224//intrinsic component of membrane;GO:…	GO:0005515//protein binding;GO:0043169//cation binding;GO:0005488//binding;GO:0046872//metal ion binding;GO:0043167//ion binding;GO:0046914//transition metal ion binding	GO:0044699//single-organism process;GO:0006996//organelle organization;GO:0008104//protein localization;GO:0006810//transport;GO:0051179//localization;GO:0071840//cellular component organization or biogenesis;GO:0051649//establishment of localization in cell;GO:0044765//single-organism transport;GO:0045184//establishment of protein localization;GO:0072663//establishment of protein localization to…
t00034730	XP_004012525.1	10440	10203	-21.8	1	1.00168	AACGUUUG---UGAAGGUCUGCUUGA	x|||||:|xxx|||x:xx|:|x:|:x	AUGCAAGCAACACUCUGUGGCAGAUA
t00034730	XP_004012526.1	10440	10203	-21.8	1	1.00168	AACGUUUG---UGAAGGUCUGCUUGA	x|||||:|xxx|||x:xx|:|x:|:x	AUGCAAGCAACACUCUGUGGCAGAUA
t00034730	XP_004012527.1	10440	10203	-21.8	1	1.00168	AACGUUUG---UGAAGGUCUGCUUGA	x|||||:|xxx|||x:xx|:|x:|:x	AUGCAAGCAACACUCUGUGGCAGAUA
t00034730	XP_004012749.1	3971	2182	-28.2	0.785396	0.410439	GACGUUUGGAUCUGAGACGUC-UCUC-	x|||||:|xx|x||||||::|x|||xx	AUGCAAGC-AACACUCUGUGGCAGAUA
t00034730	XP_004012779.1	2192	576	-28.8	0.483208	0.170678	GUAUGUUCGUACCUCGUG---CACCGUCC--	x||:||||||xxx|x|||xxx|||||||xxx	#NAME?
t00034730	XP_004012785.1	638	69	-17	1	1.93936	GACGUUCGA-----------------	x|||||||xxxxxxxxxxxxxxxxxx	AUGCAAGCAACACUCUGUGGCAGAUA	MIEF2	PREDICTED: LOW QUALITY PROTEIN: mitochondrial dynamics protein MID49 [Ovis aries]	-	-	-	-	GO:0044444//cytoplasmic part;GO:0005739//mitochondrion;GO:0044464//cell part;GO:0043226//organelle;GO:0005740//mitochondrial envelope;GO:0031966//mitochondrial membrane;GO:0005737//cytoplasm;GO:0016020//membrane;GO:0005622//intracellular;GO:0043229//intracellular organelle;GO:0044429//mitochondrial part;GO:0031090//organelle membrane;GO:0043227//membrane-bounded organelle;GO:0005623//cell;GO:0044…	-	GO:0033043//regulation of organelle organization;GO:0010822//positive regulation of mitochondrion organization;GO:0065007//biological regulation;GO:0048518//positive regulation of biological process;GO:0032459//regulation of protein oligomerization;GO:0031334//positive regulation of protein complex assembly;GO:0050794//regulation of cellular process;GO:0032461//positive regulation of protein olig…
t00034730	XP_004012843.1	305	90	-16.5	1	1.93936	CACGUUCGG-----------------	x|||||||xxxxxxxxxxxxxxxxxx	AUGCAAGCAACACUCUGUGGCAGAUA	ABI3	PREDICTED: LOW QUALITY PROTEIN: ABI gene family member 3 isoform X1 [Ovis aries]	-	-	-	-	GO:0005622//intracellular;GO:0031252//cell leading edge;GO:0005623//cell;GO:0044424//intracellular part;GO:0044464//cell part	-	GO:0040011//locomotion;GO:0009987//cellular process;GO:0051674//localization of cell;GO:0051179//localization;GO:0006928//movement of cell or subcellular component;GO:0044699//single-organism process;GO:0044763//single-organism cellular process;GO:0048870//cell motility;GO:0016477//cell migration
t00034730	XP_004012892.2	733	248	-18.9	1	0.158139	UUACGUUCG-AGAGGGUAGGGUGG----	x||||||||xx|x|:|x|x:x:|xxxxx	#NAME?
t00034730	XP_004012904.1	445	49	-28.5	0.095793	0.778918	GACGUUCGAGGGAAGACUCCGC----	x|||||||xx|xx||||x|||xxxxx	AUGCAAGCAACACUCUGUGGCAGAUA	MED24	PREDICTED: LOW QUALITY PROTEIN: mediator of RNA polymerase II transcription subunit 24 isoform X1 [Ovis aries]	Organismal Systems	Endocrine system	ko04919//Thyroid hormone signaling pathway	K15167	GO:0044424//intracellular part;GO:0043234//protein complex;GO:0032991//macromolecular complex;GO:0043231//intracellular membrane-bounded organelle;GO:0043229//intracellular organelle;GO:0005623//cell;GO:0044464//cell part;GO:0043226//organelle;GO:0043227//membrane-bounded organelle;GO:0005622//intracellular	GO:0005515//protein binding;GO:0008134//transcription factor binding;GO:0005488//binding;GO:0000989//transcription factor activity, transcription factor binding;GO:0000988//transcription factor activity, protein binding;GO:0060089//molecular transducer activity	GO:0044700//single organism signaling;GO:0042221//response to chemical;GO:0050789//regulation of biological process;GO:0080090//regulation of primary metabolic process;GO:0034645//cellular macromolecule biosynthetic process;GO:0014070//response to organic cyclic compound;GO:1901576//organic substance biosynthetic process;GO:0043401//steroid hormone mediated signaling pathway;GO:0097659//nucleic a…
t00034730	XP_004012921.1	374	203	-28.5	0.074666	0.263155	UUACGUUCGUUUUUGGUCC-CUGUCUC-	x||||||||||xx||:xx|x|:||||xx	#NAME?
t00034730	XP_004012956.1	810	650	-29.5	0.136188	0.317332	AACGUUCGAGAUGUCGAUGCACUGACUAUU	x|||||||xxx|||x||x:|||:|x||||x	AUGCAAGC--AACA-CUCUGUGGCAGAUA-	EIF1	Eukaryotic translation initiation factor 1 [Pteropus alecto]	Genetic Information Processing	Translation	ko03013//RNA transport	K03113	GO:0043231//intracellular membrane-bounded organelle;GO:0043226//organelle;GO:0043227//membrane-bounded organelle;GO:0005623//cell;GO:0044464//cell part;GO:0005622//intracellular;GO:0043229//intracellular organelle;GO:0044424//intracellular part	GO:0097159//organic cyclic compound binding;GO:0008135//translation factor activity, RNA binding;GO:1901363//heterocyclic compound binding;GO:0005488//binding;GO:0003723//RNA binding;GO:0003676//nucleic acid binding	GO:0032268//regulation of cellular protein metabolic process;GO:0031323//regulation of cellular metabolic process;GO:0034248//regulation of cellular amide metabolic process;GO:0050794//regulation of cellular process;GO:0065007//biological regulation;GO:0051246//regulation of protein metabolic process;GO:0007549//dosage compensation;GO:0051171//regulation of nitrogen compound metabolic process;GO:…
t00034730	XP_004013003.1	1387	1049	-21.9	0.999534	0.293083	AUACGUUCGACUU---A--UCGUCUAUA	x||||||||xxx|xxx|xx:|||||||x	-AUGCAAGCAACACUCUGUGGCAGAUA-
t00034730	XP_004013008.1	1603	1208	-25.9	0.797088	0.120761	GACGUUCGUUAAGA-AUACUGA----	x|||||||||xx||x|:||:|xxxxx	AUGCAAGCAACACUCUGUGGCAGAUA
t00034730	XP_004013076.1	1579	1475	-17.2	1	1.98466	UUACGUUCGC-----------------	x||||||||xxxxxxxxxxxxxxxxxx	#NAME?
t00034730	XP_004013115.1	926	893	-16.7	1	1.93936	CACGUUCGA-----------------	x|||||||xxxxxxxxxxxxxxxxxx	AUGCAAGCAACACUCUGUGGCAGAUA
t00034730	XP_004013193.1	598	132	-24.6	0.614305	0.41904	GUACGUUCGGUUGAGUUUGGGACAAGAGACUU-	x||||||||x|||xxx|x|:||||xxx|x||xx	#NAME?	SSTR2	PREDICTED: somatostatin receptor type 2 [Ovis aries]	Organismal Systems;Environmental Information Processing	Signaling molecules and interaction;Digestive system;Signal transduction	ko04080//Neuroactive ligand-receptor interaction;ko04024//cAMP signaling pathway;ko04971//Gastric acid secretion	K04218	-	-	-
t00034730	XP_004013607.2	8069	5124	-25.5	0.999625	3.0921	GAUGUUUGUGUGUGAGUCAGUUAUUGA	x|:|||:||x||||||x||x:xx:|:x	AUGCAAGCA-ACACUCUGUGGCAGAUA
t00034730	XP_004013741.1	1648	193	-16.7	1	1.93936	CACGUUCGA-----------------	x|||||||xxxxxxxxxxxxxxxxxx	AUGCAAGCAACACUCUGUGGCAGAUA	PRRC2C	PREDICTED: LOW QUALITY PROTEIN: protein PRRC2C isoform X1 [Ovis aries]	-	-	-	-	-	GO:0097159//organic cyclic compound binding;GO:0003676//nucleic acid binding;GO:0005515//protein binding;GO:0005488//binding;GO:1901363//heterocyclic compound binding;GO:0003723//RNA binding	-
t00034730	XP_004013742.3	605	100	-17.1	1	1.98466	UUACGUUCGA-----------------	x||||||||xxxxxxxxxxxxxxxxxx	#NAME?	MYOC	PREDICTED: LOW QUALITY PROTEIN: myocilin isoform X1 [Ovis aries]	-	-	-	-	GO:0043226//organelle;GO:0042995//cell projection;GO:0005576//extracellular region;GO:0044429//mitochondrial part;GO:0044444//cytoplasmic part;GO:0044463//cell projection part;GO:0044446//intracellular organelle part;GO:0030424//axon;GO:0043227//membrane-bounded organelle;GO:0097458//neuron part;GO:0043005//neuron projection;GO:0019866//organelle inner membrane;GO:0044421//extracellular region pa…	GO:0008092//cytoskeletal protein binding;GO:0005102//receptor binding;GO:0005488//binding;GO:0001664//G-protein coupled receptor binding;GO:0017022//myosin binding;GO:0005515//protein binding	GO:0032231//regulation of actin filament bundle assembly;GO:0007399//nervous system development;GO:0032501//multicellular organismal process;GO:0048469//cell maturation;GO:0007272//ensheathment of neurons;GO:0048699//generation of neurons;GO:0032232//negative regulation of actin filament bundle assembly;GO:0051130//positive regulation of cellular component organization;GO:0051495//positive regula…
t00034730	XP_004013754.1	1331	431	-17.5	1	1.98466	GUACGUUCGG-----------------	x||||||||xxxxxxxxxxxxxxxxxx	#NAME?	FASLG	PREDICTED: tumor necrosis factor ligand superfamily member 6 [Ovis aries]	Environmental Information Processing;Organismal Systems;Cellular Processes	Immune system;Signaling molecules and interaction;Cell growth and death;Signal transduction;Nervous system	ko04151//PI3K-Akt signaling pathway;ko04060//Cytokine-cytokine receptor interaction;ko04010//MAPK signaling pathway;ko04014//Ras signaling pathway;ko04068//FoxO signaling pathway;ko04650//Natural killer cell mediated cytotoxicity;ko04722//Neurotrophin signaling pathway;ko04210//Apoptosis	K04389	GO:0005773//vacuole;GO:0044444//cytoplasmic part;GO:0016020//membrane;GO:0005886//plasma membrane;GO:0031988//membrane-bounded vesicle;GO:0031983//vesicle lumen;GO:0043231//intracellular membrane-bounded organelle;GO:0005576//extracellular region;GO:0071944//cell periphery;GO:0044421//extracellular region part;GO:0005623//cell;GO:0070013//intracellular organelle lumen;GO:0000323//lytic vacuole;GO…	GO:0005126//cytokine receptor binding;GO:0005515//protein binding;GO:0005102//receptor binding;GO:0005488//binding;GO:0032813//tumor necrosis factor receptor superfamily binding	GO:2000112//regulation of cellular macromolecule biosynthetic process;GO:0009889//regulation of biosynthetic process;GO:0043067//regulation of programmed cell death;GO:0044093//positive regulation of molecular function;GO:1901342//regulation of vasculature development;GO:0022603//regulation of anatomical structure morphogenesis;GO:0032268//regulation of cellular protein metabolic process;GO:00512…
t00034730	XP_004013810.1	2740	76	-32.6	0.164752	0.291703	CUACGUUUGGUGUGAGA-ACCGA----	x||||||:|x|||||||x||||xxxxx	#NAME?
t00034730	XP_004013812.1	9507	4832	-27.5	0.986612	0.382878	GUAUGUUUGGGGUGGGUGGUCUUCGA----	x||:|||:|xx|||:|xx:xxx:||xxxxx	#NAME?	AJAP1	PREDICTED: adherens junction-associated protein 1 [Ovis aries]	-	-	-	-	-	-	-
t00034730	XP_004013845.1	351	34	-16.7	1	1.93936	CACGUUCGA-----------------	x|||||||xxxxxxxxxxxxxxxxxx	AUGCAAGCAACACUCUGUGGCAGAUA	AGMAT	PREDICTED: agmatinase, mitochondrial [Ovis aries]	Metabolism	Amino acid metabolism	ko00330//Arginine and proline metabolism	K01480	GO:0043227//membrane-bounded organelle;GO:0031988//membrane-bounded vesicle;GO:0043226//organelle;GO:0031982//vesicle	GO:0043167//ion binding;GO:0043169//cation binding;GO:0003824//catalytic activity;GO:0016787//hydrolase activity;GO:0005488//binding;GO:0016810//hydrolase activity, acting on carbon-nitrogen (but not peptide) bonds	-
t00034730	XP_004013900.1	1677	503	-21.9	0.999885	0.460873	CACGUUCGAUCCGUUGGGGGGUUGG----	x|||||||x|xx||x|:|:x:::|xxxxx	AUGCAAGCAA--CA-CUCUGUGGCAGAUA	RGS16	PREDICTED: regulator of G-protein signaling 16 [Ovis aries]	-	-	-	-	-	-	GO:0048519//negative regulation of biological process;GO:0050789//regulation of biological process;GO:0008277//regulation of G-protein coupled receptor protein signaling pathway;GO:0009968//negative regulation of signal transduction;GO:0023051//regulation of signaling;GO:0048523//negative regulation of cellular process;GO:0010646//regulation of cell communication;GO:0050794//regulation of cellula…
t00034730	XP_004013907.1	2784	1687	-27.5	0.762679	0.317399	GACGUUUGU-GUUCCGCUUCCCGUCUGG	x|||||:||x||xxx:|xxx||||||:x	AUGCAAGCAACACUCUG--UGGCAGAUA	LAMC1	PREDICTED: laminin subunit gamma-1 [Ovis aries]	Environmental Information Processing;Cellular Processes	Signaling molecules and interaction;Cellular commiunity;Signal transduction	ko04151//PI3K-Akt signaling pathway;ko04510//Focal adhesion;ko04512//ECM-receptor interaction	K05635	GO:0043226//organelle;GO:0031012//extracellular matrix;GO:0031982//vesicle;GO:0032991//macromolecular complex;GO:0043227//membrane-bounded organelle;GO:0005604//basement membrane;GO:0031988//membrane-bounded vesicle;GO:0005576//extracellular region;GO:0005605//basal lamina;GO:0005578//proteinaceous extracellular matrix;GO:0043234//protein complex;GO:0044421//extracellular region part;GO:0043256//…	GO:0046625//sphingolipid binding;GO:0005488//binding;GO:0008289//lipid binding	GO:0048856//anatomical structure development;GO:0034330//cell junction organization;GO:0051179//localization;GO:0032502//developmental process;GO:0006928//movement of cell or subcellular component;GO:0000904//cell morphogenesis involved in differentiation;GO:0065003//macromolecular complex assembly;GO:0044085//cellular component biogenesis;GO:0032989//cellular component morphogenesis;GO:0022607//…
t00034730	XP_004013958.1	6271	4587	-23.2	1	1.83508	UUAUGUUUGUGGGGUGGGGG---------	x||:|||:||xxx|||:|:xxxxxxxxxx	#NAME?	LPGAT1	PREDICTED: acyl-CoA:lysophosphatidylglycerol acyltransferase 1 [Ovis aries]	Metabolism	Lipid metabolism	ko00564//Glycerophospholipid metabolism	K13514	-	GO:0003824//catalytic activity;GO:0016740//transferase activity	-
t00034730	XP_004014262.1	5912	2360	-21.3	1	0.93571	AUGCGUUUGUAAU---ACACC-UCG--	x|:||||:||xx|xxx|||||x||xxx	#NAME?
t00034730	XP_004014297.1	6742	6611	-20.6	1	0.906662	GUGCGUUUGUAGUUG-UUUUCCGA----	x|:||||:||x||x|xxx:x|||xxxxx	#NAME?
t00034730	XP_004014327.1	1712	69	-23.5	0.990907	1.21484	CACGUUUGACGUUCCAGGGAUUUUAUCGUCA--	x|||||:|xxx||xxx|:||xxx:|:||||xxx	AUGCAAGC---AA-CACUCU---GUGGCAGAUA
t00034730	XP_004014442.1	2268	1872	-22.4	0.999927	1.06531	AAUGUUCG-GUUGGAAUACC--UUAA	x|:|||||xxx||:x|:|||xx:||x	AUGCAAGCAACACUCUGUGGCAGAUA
t00034730	XP_004014499.1	363	128	-18	0.999998	0.786024	GACGUUCGAAUUUUUGUUUUUCUGUG---	x|||||||xxx||x||xxx:x|:||xxxx	AUGCAAGC---AACACUCUGUGGCAGAUA	MC3R	PREDICTED: melanocortin receptor 3 [Ovis aries]	Environmental Information Processing	Signaling molecules and interaction	ko04080//Neuroactive ligand-receptor interaction	K04201	GO:0044425//membrane part;GO:0016020//membrane;GO:0031224//intrinsic component of membrane	GO:0004871//signal transducer activity;GO:0005488//binding;GO:0042277//peptide binding;GO:0060089//molecular transducer activity;GO:0038023//signaling receptor activity;GO:0008528//G-protein coupled peptide receptor activity;GO:0004888//transmembrane signaling receptor activity;GO:0004930//G-protein coupled receptor activity;GO:0099600//transmembrane receptor activity;GO:0004977//melanocortin rec…	GO:0007165//signal transduction;GO:0030802//regulation of cyclic nucleotide biosynthetic process;GO:0009891//positive regulation of biosynthetic process;GO:0031323//regulation of cellular metabolic process;GO:0030804//positive regulation of cyclic nucleotide biosynthetic process;GO:0031326//regulation of cellular biosynthetic process;GO:0009893//positive regulation of metabolic process;GO:0031325…
t00034730	XP_004014573.1	2228	2196	-16.7	1	1.93936	CACGUUCGA-----------------	x|||||||xxxxxxxxxxxxxxxxxx	AUGCAAGCAACACUCUGUGGCAGAUA	GDF5	PREDICTED: growth/differentiation factor 5 [Ovis aries]	Environmental Information Processing	Signal transduction;Signaling molecules and interaction	ko04060//Cytokine-cytokine receptor interaction;ko04390//Hippo signaling pathway;ko04350//TGF-beta signaling pathway	K04664	-	-	-
t00034730	XP_004014679.1	8804	3956	-18.2	1	1.96549	AAUGUUUGUAGUUGUUAUGUAAUGUCA--	x|:|||:||xxx|||x|xx:|x:|||xxx	AUGCAAGCA---ACACUCUGUGGCAGAUA	KCNB1	PREDICTED: potassium voltage-gated channel subfamily B member 1 [Ovis aries]	-	-	-	-	-	-	-
t00034730	XP_004014981.1	7948	50	-22.4	1	0.295939	GACGUUUGGUG-GAGUCAUA------	x|||||:|x||x|||x||:xxxxxxx	AUGCAAGCAACACUCUGUGGCAGAUA
t00034730	XP_004015108.1	1277	534	-17	1	1.93936	AACGUUCGA-----------------	x|||||||xxxxxxxxxxxxxxxxxx	AUGCAAGCAACACUCUGUGGCAGAUA
t00034730	XP_004015166.1	5623	4753	-23.4	0.999998	0.0855859	CACGUUUGAGG-GACACACC-CCUC-	x|||||:|xx|x||x|||||xx||xx	AUGCAAGCAACACUCUGUGGCAGAUA
t00034730	XP_004015247.1	3409	1745	-22.9	0.999981	1.39884	CUAUGUUUGUACGAUGA-ACUGUCGUCUC-	x||:|||:||xx|x|||x||x::|||||xx	#NAME?
t00034730	XP_004015311.1	1229	333	-16.8	1	1.93936	CACGUUCGC-----------------	x|||||||xxxxxxxxxxxxxxxxxx	AUGCAAGCAACACUCUGUGGCAGAUA	ITPKC	PREDICTED: inositol-trisphosphate 3-kinase C [Ovis aries]	Metabolism;Environmental Information Processing	Carbohydrate metabolism;Signal transduction	ko04020//Calcium signaling pathway;ko04070//Phosphatidylinositol signaling system;ko00562//Inositol phosphate metabolism	K00911	-	GO:0016740//transferase activity;GO:0003824//catalytic activity;GO:0016772//transferase activity, transferring phosphorus-containing groups	GO:0006793//phosphorus metabolic process;GO:0008152//metabolic process;GO:0009987//cellular process;GO:0044237//cellular metabolic process;GO:0006796//phosphate-containing compound metabolic process
t00034730	XP_004015464.1	2373	965	-20.2	1	0.553964	AACGUUUGGACUGACUCACUA-----	x|||||:|xxx|||xx|||:xxxxxx	AUGCAAGCAACACUCUGUGGCAGAUA	LOC101119153	PREDICTED: V-set and transmembrane domain-containing protein 1 [Ovis aries]	-	-	-	-	-	-	-
t00034730	XP_004015509.2	2196	1809	-26.5	0.818825	0.163925	GAUGUUCGGACGUUCGGGAAUGACCGUA---	x|:|||||xxx||xx|:||xxx|||||xxxx	AUGCAAGC-AACA--CUCU--GUGGCAGAUA	LOC101110168	PREDICTED: LOW QUALITY PROTEIN: zinc finger protein 211-like [Ovis aries]	-	-	-	-	GO:0005623//cell;GO:0044464//cell part	GO:0005488//binding;GO:0043169//cation binding;GO:0043167//ion binding	GO:0060255//regulation of macromolecule metabolic process;GO:0019222//regulation of metabolic process;GO:0010468//regulation of gene expression;GO:0065007//biological regulation;GO:0050789//regulation of biological process
t00034730	XP_004016120.1	2867	1736	-18.4	1	0.81105	UUACGUUCGU-CU--AACUUCGAAUAA	x|||||||||xx|xxx||x:||xx||x	#NAME?
t00034730	XP_004016210.1	1905	471	-23	0.998321	0.260226	CUACGUUCGUAAUCGUGA--AACU-UCUC-	x|||||||||xx|x||||xxx||:x|||xx	#NAME?
t00034730	XP_004016447.2	1300	752	-20.1	1	0.119678	CUACGUUCG-U---AGACAA-------	x||||||||x|xxx|||||xxxxxxxx	#NAME?
t00034730	XP_004016479.2	1365	275	-17	1	1.93936	GACGUUCGA-----------------	x|||||||xxxxxxxxxxxxxxxxxx	AUGCAAGCAACACUCUGUGGCAGAUA
t00034730	XP_004016556.1	169	3	-29.1	0.014773	0.0932955	AACGUUCGUCGAGUCAGGCGGCGG----	x||||||||xxx||x||:|:x||xxxxx	AUGCAAGCA--ACACUCUGUGGCAGAUA	GIF	PREDICTED: gastric intrinsic factor [Ovis aries]	Organismal Systems	Digestive system	ko04977//Vitamin digestion and absorption	K14615	GO:0005623//cell;GO:0005622//intracellular;GO:0043227//membrane-bounded organelle;GO:0016020//membrane;GO:0044424//intracellular part;GO:0042995//cell projection;GO:0044464//cell part;GO:0043231//intracellular membrane-bounded organelle;GO:0043229//intracellular organelle;GO:0005886//plasma membrane;GO:0043226//organelle;GO:0071944//cell periphery	GO:0036094//small molecule binding;GO:0019842//vitamin binding;GO:0005488//binding	GO:0044699//single-organism process;GO:0051180//vitamin transport;GO:0006810//transport;GO:0044765//single-organism transport;GO:0051179//localization;GO:1902578//single-organism localization;GO:0051234//establishment of localization
t00034730	XP_004016562.1	952	784	-22.4	0.986711	0.846846	UUACGUUCGUGACUAAUAGGAAACGUUA--	x|||||||||xxx|xxx||:xxx|||:xxx	#NAME?	MS4A1	PREDICTED: B-lymphocyte antigen CD20 [Ovis aries]	Organismal Systems	Immune system	ko04640//Hematopoietic cell lineage	K06466	GO:0044464//cell part;GO:0031988//membrane-bounded vesicle;GO:0016021//integral component of membrane;GO:0044459//plasma membrane part;GO:0016020//membrane;GO:0031982//vesicle;GO:0005886//plasma membrane;GO:0043227//membrane-bounded organelle;GO:0044425//membrane part;GO:0031224//intrinsic component of membrane;GO:0005623//cell;GO:0071944//cell periphery;GO:0043226//organelle	GO:0032403//protein complex binding;GO:0003823//antigen binding;GO:0005488//binding;GO:0005515//protein binding;GO:0044877//macromolecular complex binding;GO:0023023//MHC protein complex binding	GO:0045321//leukocyte activation;GO:0044763//single-organism cellular process;GO:0044699//single-organism process;GO:0001775//cell activation;GO:0046649//lymphocyte activation;GO:0009987//cellular process;GO:0002376//immune system process
t00034730	XP_004016731.1	481	453	-18.7	0.999996	0.261213	CUACGUUCGAGGU---AUUCUUAUCUAC	x||||||||xx||xxx|xx|:xx||||x	#NAME?	LOC101114975	PREDICTED: olfactory receptor 52J3 [Ovis aries]	Organismal Systems	Sensory system	ko04740//Olfactory transduction	K04257	GO:0044425//membrane part;GO:0016020//membrane;GO:0031224//intrinsic component of membrane	GO:0038023//signaling receptor activity;GO:0004871//signal transducer activity;GO:0004872//receptor activity;GO:0060089//molecular transducer activity;GO:0099600//transmembrane receptor activity;GO:0004888//transmembrane signaling receptor activity	GO:0050896//response to stimulus;GO:0009987//cellular process;GO:0065007//biological regulation;GO:0050907//detection of chemical stimulus involved in sensory perception;GO:0003008//system process;GO:0044700//single organism signaling;GO:0051716//cellular response to stimulus;GO:0007165//signal transduction;GO:0050906//detection of stimulus involved in sensory perception;GO:0032501//multicellular…
t00034730	XP_004016911.2	6455	303	-21.2	1	0.840385	GUGCGUUCGUCUUUUCACAC-GUG---	x|:|||||||xx|xxx||||x||xxxx	#NAME?
t00034730	XP_004017015.1	813	375	-25.1	0.661474	0.716433	GACGUUCGUCUUG--UCACAUUCG--	x||||||||xx||xxx|||xx||xxx	AUGCAAGCAACACUCUGUGGCAGAUA
t00034730	XP_004017067.1	849	743	-18.7	1	1.46299	AACGUUCGUUC---------------	x|||||||||xxxxxxxxxxxxxxxx	AUGCAAGCAACACUCUGUGGCAGAUA
t00034730	XP_004017107.1	2042	1020	-26.7	0.768081	0.19906	CACGUUCG-AGAAGAGAUCAACGUCUC-	x|||||||xx|xx||||x||x|||||xx	AUGCAAGCAAC-ACUCU-GUGGCAGAUA
t00034730	XP_004017230.2	695	36	-30.1	0.086134	0.158138	AACGUUCGU-AUG--CCGCUGUCUAA	x||||||||xx||xxx|:|:|||||x	AUGCAAGCAACACUCUGUGGCAGAUA
t00034730	XP_004017273.1	6561	1540	-17	1	1.93936	AACGUUCGA-----------------	x|||||||xxxxxxxxxxxxxxxxxx	AUGCAAGCAACACUCUGUGGCAGAUA
t00034730	XP_004017312.1	3073	3052	-28	0.726812	1.57113	-ACGUUUGUUUGGAGACGUGGUA---	x|||||:|||xx|||||::x||xxxx	AUGCAAGCAACACUCUGUGGCAGAUA
t00034730	XP_004017477.1	1871	225	-23.1	0.997594	0.0459547	GACGUUCGGUUGUCUCGAUUACC-UUUC-	x|||||||x||||xxx||:x|||x|:|xx	AUGCAAGC-AACA-CUCUG-UGGCAGAUA	ANKRD13A	PREDICTED: ankyrin repeat domain-containing protein 13A [Ovis aries]	-	-	-	-	GO:0044464//cell part;GO:0043226//organelle;GO:0043229//intracellular organelle;GO:0005623//cell;GO:0043231//intracellular membrane-bounded organelle;GO:0005622//intracellular;GO:0016020//membrane;GO:0043227//membrane-bounded organelle;GO:0044424//intracellular part	-	-
t00034730	XP_004017609.2	4536	861	-18.1	1	1.6372	GACGUUCGUC----------------	x||||||||xxxxxxxxxxxxxxxxx	AUGCAAGCAACACUCUGUGGCAGAUA
t00034730	XP_004017634.1	2005	629	-18.8	1	1.51974	CUACGUUCGUUC---------------	x||||||||||xxxxxxxxxxxxxxxx	#NAME?
t00034730	XP_004017662.1	300	293	-16	1	2.90524	-ACGUUCGG-----------------	x|||||||xxxxxxxxxxxxxxxxxx	AUGCAAGCAACACUCUGUGGCAGAUA	MMAB	PREDICTED: cob(I)yrinic acid a,c-diamide adenosyltransferase, mitochondrial isoform X1 [Ovis aries]	Metabolism	Metabolism of cofactors and vitamins	ko00860//Porphyrin and chlorophyll metabolism	K00798	-	GO:0005488//binding;GO:0016765//transferase activity, transferring alkyl or aryl (other than methyl) groups;GO:0016740//transferase activity;GO:0032550//purine ribonucleoside binding;GO:0036094//small molecule binding;GO:0003824//catalytic activity;GO:0097159//organic cyclic compound binding;GO:0001882//nucleoside binding;GO:0097367//carbohydrate derivative binding;GO:0001883//purine nucleoside b…	GO:0071704//organic substance metabolic process;GO:0009987//cellular process;GO:0006767//water-soluble vitamin metabolic process;GO:1901564//organonitrogen compound metabolic process;GO:0006725//cellular aromatic compound metabolic process;GO:0008152//metabolic process;GO:0044763//single-organism cellular process;GO:0046483//heterocycle metabolic process;GO:0006807//nitrogen compound metabolic pr…
t00034730	XP_004017764.1	3743	338	-22.3	1	0.429028	GACGUUCG--AU--CACACCCUCUU-	x|||||||xxx|xxx|||||x|||xx	AUGCAAGCAACACUCUGUGGCAGAUA
t00034730	XP_004017894.1	1942	1887	-20.8	1	1.26325	GAUGUUUGAAUGUUUCGACAUCUUCG--	x|:|||:|xx|||xxx||||:|x||xxx	AUGCAAGC-AACA-CUCUGUGGCAGAUA
t00034730	XP_004018012.2	4478	3382	-21.4	1	1.24116	AACGUUUGUUCAUAGA--AUGUUC--	x|||||:|||xxx|||xxx:||:xxx	AUGCAAGCAACACUCUGUGGCAGAUA	BTBD7	PREDICTED: LOW QUALITY PROTEIN: BTB/POZ domain-containing protein 7 [Ovis aries]	-	-	-	-	-	-	GO:0050789//regulation of biological process;GO:0060688//regulation of morphogenesis of a branching structure;GO:0022603//regulation of anatomical structure morphogenesis;GO:0051239//regulation of multicellular organismal process;GO:0065007//biological regulation;GO:0050793//regulation of developmental process
t00034730	XP_004018311.2	4977	4102	-16.9	1	1.98466	UUACGUUCGG-----------------	x||||||||xxxxxxxxxxxxxxxxxx	#NAME?
t00034730	XP_004018312.1	4977	4102	-16.9	1	1.98466	UUACGUUCGG-----------------	x||||||||xxxxxxxxxxxxxxxxxx	#NAME?
t00034730	XP_004018412.1	1801	196	-20.5	1	0.31594	AACGUUCGUUUAAUAACGA--AUGUCA--	x|||||||||xxx|xxx||xxx:|||xxx	AUGCAAGCAA--CA-CUCUGUGGCAGAUA
t00034730	XP_004018413.1	1801	196	-20.5	1	0.31594	AACGUUCGUUUAAUAACGA--AUGUCA--	x|||||||||xxx|xxx||xxx:|||xxx	AUGCAAGCAA--CA-CUCUGUGGCAGAUA
t00034730	XP_004018414.1	1801	196	-20.5	1	0.31594	AACGUUCGUUUAAUAACGA--AUGUCA--	x|||||||||xxx|xxx||xxx:|||xxx	AUGCAAGCAA--CA-CUCUGUGGCAGAUA
t00034730	XP_004018415.1	1801	196	-20.5	1	0.31594	AACGUUCGUUUAAUAACGA--AUGUCA--	x|||||||||xxx|xxx||xxx:|||xxx	AUGCAAGCAA--CA-CUCUGUGGCAGAUA
t00034730	XP_004018919.1	3462	714	-31.9	0.267479	0.683044	GUACGUUCGU--GGAGAAUGUAUCAGUCUC-	x|||||||||xxx||||xxx:|:|x||||xx	#NAME?
t00034730	XP_004019061.1	549	278	-17	1	1.93936	GACGUUCGA-----------------	x|||||||xxxxxxxxxxxxxxxxxx	AUGCAAGCAACACUCUGUGGCAGAUA
t00034730	XP_004019485.1	1222	1020	-24.7	0.867025	0.8172	CACGUUCGUAAAGGUA-AACGUCUC-	x||||||||xxx|:x|xxx|||||xx	AUGCAAGCAACACUCUGUGGCAGAUA
t00034730	XP_004020162.1	2906	934	-22.4	0.999991	0.39174	UUAUGUUCGUGCGUGUGUGUAUGUAUGUAUGUGUGC	x||:||||||xxx||||x|xxx::|:xxx:||x|:x	#NAME?
t00034730	XP_004020482.1	5186	2838	-25.5	0.996103	0.455789	GUACGUUCGGUGUGCUAGAGAUUU-----	x||||||||x||||xx|||x|::xxxxxx	#NAME?
t00034730	XP_004020499.1	3547	3475	-21	1	1.28832	CAUGUUUGUAAAGGUACUCUUCGUUUU-	x|:|||:||xxx|:x||xxx:|||:|xx	AUGCAAGCAACACUCUG--UGGCAGAUA
t00034730	XP_004020566.2	1341	1006	-17	1	1.93936	AACGUUCGA-----------------	x|||||||xxxxxxxxxxxxxxxxxx	AUGCAAGCAACACUCUGUGGCAGAUA
t00034730	XP_004020781.1	1580	639	-17	1	1.93936	GACGUUCGA-----------------	x|||||||xxxxxxxxxxxxxxxxxx	AUGCAAGCAACACUCUGUGGCAGAUA	ZNF200	PREDICTED: zinc finger protein 200 [Ovis aries]	-	-	-	-	-	GO:0043169//cation binding;GO:0005488//binding;GO:0043167//ion binding	-
t00034730	XP_004020852.1	2081	1860	-17.7	1	1.98466	GUACGUUCGA-----------------	x||||||||xxxxxxxxxxxxxxxxxx	#NAME?
t00034730	XP_004020853.1	2104	1883	-17.7	1	1.98466	GUACGUUCGA-----------------	x||||||||xxxxxxxxxxxxxxxxxx	#NAME?
t00034730	XP_004020901.1	3676	1878	-36.5	0.052839	1.04785	UUAUGUUCGUGUGUGGGUGACCGUG---	x||:||||||x||||:|xx|||||xxxx	#NAME?
t00034730	XP_004020996.1	2693	494	-22.8	0.999912	0.972254	AACGUUCGUUUUGUCUCUUUUUCUAC	x|||||||||x||xxx|x:xx||||x	AUGCAAGCAACACUCUGUGGCAGAUA
t00034730	XP_004021448.2	1016	845	-17	1	1.93936	AACGUUCGA-----------------	x|||||||xxxxxxxxxxxxxxxxxx	AUGCAAGCAACACUCUGUGGCAGAUA
t00034730	XP_004021493.1	7032	7016	-24	0.999996	1.65563	-ACGUUCGUU-AAAGACGG-------	x|||||||||xxx||||:xxxxxxxx	AUGCAAGCAACACUCUGUGGCAGAUA	C25H10orf54	PREDICTED: platelet receptor Gi24 [Ovis aries]	-	-	-	-	-	-	-
t00034730	XP_004021565.1	1585	1277	-18.1	1	1.6372	GACGUUCGUC----------------	x||||||||xxxxxxxxxxxxxxxxx	AUGCAAGCAACACUCUGUGGCAGAUA
t00034730	XP_004021566.1	1585	1277	-18.1	1	1.6372	GACGUUCGUC----------------	x||||||||xxxxxxxxxxxxxxxxx	AUGCAAGCAACACUCUGUGGCAGAUA
t00034730	XP_004021609.1	3013	799	-23.9	0.99862	0.324293	UUACGUUCGCCGUCCUAGGGACC-CCUC-	x||||||||xx||xxx||:x|||xx||xx	#NAME?	CHAT	PREDICTED: choline O-acetyltransferase isoform X1 [Ovis aries]	Organismal Systems;Metabolism	Lipid metabolism;Nervous system	ko04725//Cholinergic synapse;ko00564//Glycerophospholipid metabolism	K00623	GO:0005622//intracellular;GO:0044464//cell part;GO:0005623//cell;GO:0043229//intracellular organelle;GO:0044297//cell body;GO:0044424//intracellular part;GO:0042995//cell projection;GO:0043226//organelle;GO:0043231//intracellular membrane-bounded organelle;GO:0043005//neuron projection;GO:0097458//neuron part;GO:0043227//membrane-bounded organelle	GO:0003824//catalytic activity;GO:0016740//transferase activity	GO:0031175//neuron projection development;GO:0030182//neuron differentiation;GO:0071840//cellular component organization or biogenesis;GO:0032502//developmental process;GO:0048513//animal organ development;GO:0060024//rhythmic synaptic transmission;GO:0044763//single-organism cellular process;GO:0048731//system development;GO:0050804//modulation of synaptic transmission;GO:0044708//single-organis…
t00034730	XP_004021768.1	273	167	-19.5	0.990215	0.254199	GACGUUCGUAAU---ACGCA------	x||||||||xx|xxx||:|xxxxxxx	AUGCAAGCAACACUCUGUGGCAGAUA
t00034730	XP_004021785.1	2556	887	-18.2	1	0.858001	GACGUUCGUCCU---AUAAACGUA---	x||||||||xx|xxx|:|xx|||xxxx	AUGCAAGCAACACUCUGU-GGCAGAUA
t00034730	XP_004021828.1	1949	1803	-27.5	0.63138	0.470156	GUACGUUUGUUAGAGAGA--ACGACUCUAUU	x||||||:|||x|x||||xxx||xx|||||x	-AUGCAAGCAA-CACUCUGUGGC--AGAUA-
t00034730	XP_004021984.1	6121	162	-16.9	1	1.98466	UUACGUUCGG-----------------	x||||||||xxxxxxxxxxxxxxxxxx	#NAME?
t00034730	XP_004022011.2	3670	3271	-26.1	0.961743	1.36664	UUAUGUUUGUAGUGUCGGUUUCGUUUU-	x||:|||:||x|||xx|:xx:|||:|xx	#NAME?	PTCHD1	PREDICTED: patched domain-containing protein 1 isoform X1, partial [Ovis aries]	-	-	-	-	GO:0044425//membrane part;GO:0031224//intrinsic component of membrane;GO:0016020//membrane	GO:0004888//transmembrane signaling receptor activity;GO:0004871//signal transducer activity;GO:0004872//receptor activity;GO:0038023//signaling receptor activity;GO:0099600//transmembrane receptor activity;GO:0060089//molecular transducer activity	GO:0065007//biological regulation;GO:0050789//regulation of biological process;GO:0044763//single-organism cellular process;GO:0051716//cellular response to stimulus;GO:0007166//cell surface receptor signaling pathway;GO:0009987//cellular process;GO:0050877//neurological system process;GO:0050794//regulation of cellular process;GO:0007165//signal transduction;GO:0007154//cell communication;GO:000…
t00034730	XP_004022052.1	969	160	-22.2	0.991828	0.616924	CUACGUUCGACUUUCCGCCUCGUCUC-	x||||||||xxx|xxx:|x:|||||xx	#NAME?	TSPAN7	PREDICTED: tetraspanin-7 [Ovis aries]	-	-	-	-	GO:0031224//intrinsic component of membrane;GO:0016021//integral component of membrane;GO:0016020//membrane;GO:0044425//membrane part	-	GO:0051704//multi-organism process;GO:0044419//interspecies interaction between organisms;GO:0044403//symbiosis, encompassing mutualism through parasitism
t00034730	XP_004022104.1	648	36	-23.7	0.7963	2.49194	GAUGUUUGUU--UAGGGUUUGUUG--	x|:|||:|||xxx||:xx::||:xxx	AUGCAAGCAACACUCUGUGGCAGAUA	TSR2	PREDICTED: pre-rRNA-processing protein TSR2 homolog [Ovis aries]	-	-	-	-	-	-	GO:0006807//nitrogen compound metabolic process;GO:0034641//cellular nitrogen compound metabolic process;GO:0044238//primary metabolic process;GO:0009987//cellular process;GO:0006725//cellular aromatic compound metabolic process;GO:0016072//rRNA metabolic process;GO:0071704//organic substance metabolic process;GO:0044237//cellular metabolic process;GO:0034660//ncRNA metabolic process;GO:0008152//…
t00034730	XP_004022376.1	1817	775	-17	1	1.93936	GACGUUCGA-----------------	x|||||||xxxxxxxxxxxxxxxxxx	AUGCAAGCAACACUCUGUGGCAGAUA
t00034730	XP_004022377.2	1817	775	-17	1	1.93936	GACGUUCGA-----------------	x|||||||xxxxxxxxxxxxxxxxxx	AUGCAAGCAACACUCUGUGGCAGAUA
t00034730	XP_004022379.2	2700	1658	-17	1	1.93936	GACGUUCGA-----------------	x|||||||xxxxxxxxxxxxxxxxxx	AUGCAAGCAACACUCUGUGGCAGAUA
t00034730	XP_004022463.1	1064	91	-21.1	0.999807	1.52546	GUAUGUUUG---UGACACAAUGUACUGA	x||:|||:|xxx|||x|||x:||x||:x	#NAME?	LHFPL1	PREDICTED: lipoma HMGIC fusion partner-like 1 protein [Ovis aries]	-	-	-	-	-	-	-
t00034730	XP_004022465.1	8519	1549	-24.7	0.999984	0.887527	UUACGUUCG--GUAAGUUAUCGGUUUGUC	x||||||||xx||x||x:|:||x|:|:|x	-AUGCAAGCAACACUCUGUGGC-AGAUA-
t00034730	XP_004022520.1	6251	3650	-26.7	0.983586	0.56311	GACGUUCGACGUGUCACUCCGG----	x|||||||xx|||xx||x|||xxxxx	AUGCAAGCAACACUCUGUGGCAGAUA
t00034730	XP_004023338.3	1807	1694	-21.2	0.999998	0.559459	AACGUUCG-GGUAAUCACAGUGUUC--	x|||||||xx||x|xx|||x:||:xxx	AUGCAAGCAACACU-CUGUGGCAGAUA	TBCC	PREDICTED: LOW QUALITY PROTEIN: tubulin-specific chaperone C isoform X1 [Ovis aries]	-	-	-	-	GO:0044464//cell part;GO:0043226//organelle;GO:0005622//intracellular;GO:0031513//nonmotile primary cilium;GO:0044424//intracellular part;GO:0044444//cytoplasmic part;GO:0005737//cytoplasm;GO:0005929//cilium;GO:0005623//cell;GO:0042995//cell projection;GO:0072372//primary cilium	GO:0016818//hydrolase activity, acting on acid anhydrides, in phosphorus-containing anhydrides;GO:0016817//hydrolase activity, acting on acid anhydrides;GO:0016462//pyrophosphatase activity;GO:0003824//catalytic activity;GO:0017111//nucleoside-triphosphatase activity;GO:0016787//hydrolase activity	GO:0006457//protein folding;GO:0009987//cellular process
t00034730	XP_004023706.2	845	592	-21	0.999268	0.480225	CUACGUUCGCUACUG-GAUUGGCGUGUU-	x||||||||x|xx||x||:xxx|||x|xx	#NAME?	B3GALT6	PREDICTED: LOW QUALITY PROTEIN: beta-1,3-galactosyltransferase 6 [Ovis aries]	Metabolism	Glycan biosynthesis and metabolism	ko00534//Glycosaminoglycan biosynthesis - heparan sulfate / heparin;ko00532//Glycosaminoglycan biosynthesis - chondroitin sulfate / dermatan sulfate	K00734	GO:0044422//organelle part;GO:0005794//Golgi apparatus;GO:0031984//organelle subcompartment;GO:0043231//intracellular membrane-bounded organelle;GO:0005623//cell;GO:0005737//cytoplasm;GO:0044425//membrane part;GO:0098791//Golgi subcompartment;GO:0012505//endomembrane system;GO:0044444//cytoplasmic part;GO:0044446//intracellular organelle part;GO:0043227//membrane-bounded organelle;GO:0016020//mem…	GO:0035250//UDP-galactosyltransferase activity;GO:0008378//galactosyltransferase activity;GO:0003824//catalytic activity;GO:0008194//UDP-glycosyltransferase activity;GO:0016757//transferase activity, transferring glycosyl groups;GO:0016740//transferase activity;GO:0016758//transferase activity, transferring hexosyl groups	GO:0043170//macromolecule metabolic process;GO:0044267//cellular protein metabolic process;GO:1901576//organic substance biosynthetic process;GO:0043412//macromolecule modification;GO:0036211//protein modification process;GO:0071704//organic substance metabolic process;GO:0044260//cellular macromolecule metabolic process;GO:0008152//metabolic process;GO:0006023//aminoglycan biosynthetic process;G…
t00034730	XP_011950094.2	2734	326	-16.8	1	1.93936	GACGUUCGG-----------------	x|||||||xxxxxxxxxxxxxxxxxx	AUGCAAGCAACACUCUGUGGCAGAUA
t00034730	XP_011950095.1	4564	921	-29.1	0.710409	0.136378	CACGUUCGU--GGACUGGUCCGUUUU-	x||||||||xxx||xx:xx||||:|xx	AUGCAAGCAACACU-CUGUGGCAGAUA
t00034730	XP_011950897.1	1373	332	-22	0.999312	0.391364	UUACGUUCGGUACU-UUAC-CCGUCC--	x||||||||x|xx|xxx||x|||||xxx	#NAME?
t00034730	XP_011950899.1	1373	332	-22	0.999312	0.391364	UUACGUUCGGUACU-UUAC-CCGUCC--	x||||||||x|xx|xxx||x|||||xxx	#NAME?
t00034730	XP_011950900.1	1373	332	-22	0.999312	0.391364	UUACGUUCGGUACU-UUAC-CCGUCC--	x||||||||x|xx|xxx||x|||||xxx	#NAME?
t00034730	XP_011950915.1	2867	1736	-18.4	1	0.81105	UUACGUUCGU-CU--AACUUCGAAUAA	x|||||||||xx|xxx||x:||xx||x	#NAME?	UBE4A	PREDICTED: ubiquitin conjugation factor E4 A [Ovis aries]	Genetic Information Processing	Folding, sorting and degradation	ko04120//Ubiquitin mediated proteolysis	K10596	GO:0005622//intracellular;GO:0044424//intracellular part;GO:0044464//cell part;GO:0005623//cell	GO:0016740//transferase activity;GO:0061659//ubiquitin-like protein ligase activity;GO:0061630//ubiquitin protein ligase activity;GO:0019787//ubiquitin-like protein transferase activity;GO:0003824//catalytic activity;GO:0004842//ubiquitin-protein transferase activity	GO:0044260//cellular macromolecule metabolic process;GO:0009057//macromolecule catabolic process;GO:0006508//proteolysis;GO:0019538//protein metabolic process;GO:0043632//modification-dependent macromolecule catabolic process;GO:0019941//modification-dependent protein catabolic process;GO:0036211//protein modification process;GO:0032446//protein modification by small protein conjugation;GO:004317…
t00034730	XP_011950988.1	8084	3351	-19.9	1	1.66482	AACGUUCGUU-U---AUAUAUUUUAA	x|||||||||x|xxx|:|:xx|:||x	AUGCAAGCAACACUCUGUGGCAGAUA
t00034730	XP_011950989.1	8084	3351	-19.9	1	1.66482	AACGUUCGUU-U---AUAUAUUUUAA	x|||||||||x|xxx|:|:xx|:||x	AUGCAAGCAACACUCUGUGGCAGAUA	CBL	PREDICTED: E3 ubiquitin-protein ligase CBL isoform X2 [Ovis aries]	Organismal Systems;Cellular Processes;Genetic Information Processing;Environmental Information Processing	Transport and catabolism;Immune system;Endocrine system;Folding, sorting and degradation;Signal transduction	ko04144//Endocytosis;ko04120//Ubiquitin mediated proteolysis;ko04910//Insulin signaling pathway;ko04660//T cell receptor signaling pathway;ko04012//ErbB signaling pathway	K04707	GO:0043231//intracellular membrane-bounded organelle;GO:0032991//macromolecular complex;GO:0044424//intracellular part;GO:0043226//organelle;GO:0005623//cell;GO:0043227//membrane-bounded organelle;GO:0016020//membrane;GO:0044464//cell part;GO:0005622//intracellular;GO:0043234//protein complex;GO:0043229//intracellular organelle	GO:0046872//metal ion binding;GO:0005515//protein binding;GO:0016740//transferase activity;GO:0019904//protein domain specific binding;GO:0043167//ion binding;GO:0019787//ubiquitin-like protein transferase activity;GO:0046914//transition metal ion binding;GO:0003824//catalytic activity;GO:0043169//cation binding;GO:0005488//binding;GO:0060089//molecular transducer activity;GO:0005102//receptor bi…	GO:0071704//organic substance metabolic process;GO:0050794//regulation of cellular process;GO:0009987//cellular process;GO:0048583//regulation of response to stimulus;GO:0006464//cellular protein modification process;GO:0010941//regulation of cell death;GO:0043067//regulation of programmed cell death;GO:0044238//primary metabolic process;GO:0070647//protein modification by small protein conjugati…
t00034730	XP_011951167.1	1905	471	-23	0.998321	0.260226	CUACGUUCGUAAUCGUGA--AACU-UCUC-	x|||||||||xx|x||||xxx||:x|||xx	#NAME?
t00034730	XP_011951168.1	1905	471	-23	0.998321	0.260226	CUACGUUCGUAAUCGUGA--AACU-UCUC-	x|||||||||xx|x||||xxx||:x|||xx	#NAME?
t00034730	XP_011951169.1	1905	471	-23	0.998321	0.260226	CUACGUUCGUAAUCGUGA--AACU-UCUC-	x|||||||||xx|x||||xxx||:x|||xx	#NAME?
t00034730	XP_011951170.1	1905	471	-23	0.998321	0.260226	CUACGUUCGUAAUCGUGA--AACU-UCUC-	x|||||||||xx|x||||xxx||:x|||xx	#NAME?
t00034730	XP_011951173.1	1905	471	-23	0.998321	0.260226	CUACGUUCGUAAUCGUGA--AACU-UCUC-	x|||||||||xx|x||||xxx||:x|||xx	#NAME?	AMPD3	PREDICTED: AMP deaminase 3 isoform X2 [Ovis aries]	Metabolism	Nucleotide metabolism	ko00230//Purine metabolism	K01490	-	GO:0003824//catalytic activity	GO:0009259//ribonucleotide metabolic process;GO:1901576//organic substance biosynthetic process;GO:0072521//purine-containing compound metabolic process;GO:0046390//ribose phosphate biosynthetic process;GO:1901362//organic cyclic compound biosynthetic process;GO:0009123//nucleoside monophosphate metabolic process;GO:0034641//cellular nitrogen compound metabolic process;GO:0044249//cellular biosyn…
t00034730	XP_011951599.1	1300	752	-20.1	1	0.119678	CUACGUUCG-U---AGACAA-------	x||||||||x|xxx|||||xxxxxxxx	#NAME?
t00034730	XP_011951600.1	1300	752	-20.1	1	0.119678	CUACGUUCG-U---AGACAA-------	x||||||||x|xxx|||||xxxxxxxx	#NAME?
t00034730	XP_011951601.1	1300	752	-20.1	1	0.119678	CUACGUUCG-U---AGACAA-------	x||||||||x|xxx|||||xxxxxxxx	#NAME?	ELF5	PREDICTED: ETS-related transcription factor Elf-5 isoform X1 [Capra hircus]	Organismal Systems	Endocrine system	ko04917//Prolactin signaling pathway	K17101	-	-	-
t00034730	XP_011951635.1	2657	361	-31.7	0.221237	0.709165	CUACGUUCGUGUGUGUGAGA-AAUGGCUU-	x|||||||||xxx|||||||xxx:|x||xx	#NAME?
t00034730	XP_011951636.1	1140	361	-31.7	0.083278	0.709165	CUACGUUCGUGUGUGUGAGA-AAUGGCUU-	x|||||||||xxx|||||||xxx:|x||xx	#NAME?
t00034730	XP_011951650.1	2657	361	-31.7	0.221237	0.709165	CUACGUUCGUGUGUGUGAGA-AAUGGCUU-	x|||||||||xxx|||||||xxx:|x||xx	#NAME?	MUC20	PREDICTED: mucin-20 isoform X3 [Ovis aries]	-	-	-	-	GO:0016020//membrane	-	GO:0071840//cellular component organization or biogenesis;GO:0043933//macromolecular complex subunit organization;GO:0065003//macromolecular complex assembly;GO:0007166//cell surface receptor signaling pathway;GO:0070271//protein complex biogenesis;GO:0007169//transmembrane receptor protein tyrosine kinase signaling pathway;GO:0044085//cellular component biogenesis;GO:0044700//single organism sig…
t00034730	XP_011951696.1	1365	275	-17	1	1.93936	GACGUUCGA-----------------	x|||||||xxxxxxxxxxxxxxxxxx	AUGCAAGCAACACUCUGUGGCAGAUA
t00034730	XP_011951698.1	1365	275	-17	1	1.93936	GACGUUCGA-----------------	x|||||||xxxxxxxxxxxxxxxxxx	AUGCAAGCAACACUCUGUGGCAGAUA	SLC35C1	PREDICTED: GDP-fucose transporter 1 isoform X2 [Ovis aries]	-	-	-	-	GO:0031224//intrinsic component of membrane;GO:0005623//cell;GO:0016020//membrane;GO:0044424//intracellular part;GO:0043229//intracellular organelle;GO:0043231//intracellular membrane-bounded organelle;GO:0044464//cell part;GO:0005622//intracellular;GO:0044425//membrane part;GO:0043226//organelle;GO:0043227//membrane-bounded organelle	-	GO:0010646//regulation of cell communication;GO:0048583//regulation of response to stimulus;GO:0051179//localization;GO:0044763//single-organism cellular process;GO:0044699//single-organism process;GO:0044237//cellular metabolic process;GO:0008152//metabolic process;GO:0023051//regulation of signaling;GO:0030258//lipid modification;GO:0050789//regulation of biological process;GO:0006629//lipid me…
t00034730	XP_011951798.1	1405	739	-18.6	1	0.739886	UUACGUUUGUUUUAUUUUUUGACUUCUUGUCUU-	x||||||:||xx|xxx|xxx|||xxx::||||xx	#NAME?	MTCH2	PREDICTED: mitochondrial carrier homolog 2 isoform X1 [Ovis aries]	-	-	-	-	GO:0044422//organelle part;GO:0044464//cell part;GO:0031988//membrane-bounded vesicle;GO:0031090//organelle membrane;GO:0044429//mitochondrial part;GO:0031966//mitochondrial membrane;GO:0043227//membrane-bounded organelle;GO:0016020//membrane;GO:0005739//mitochondrion;GO:0044444//cytoplasmic part;GO:0005622//intracellular;GO:0005737//cytoplasm;GO:0019866//organelle inner membrane;GO:0031967//orga…	-	GO:0006996//organelle organization;GO:0034613//cellular protein localization;GO:0044763//single-organism cellular process;GO:0044699//single-organism process;GO:0051179//localization;GO:0071840//cellular component organization or biogenesis;GO:0097285//cell-type specific apoptotic process;GO:0006915//apoptotic process;GO:0007005//mitochondrion organization;GO:0051234//establishment of localizatio…
t00034730	XP_011951850.1	466	176	-26.8	0.2164	0.0564614	GACGUUCGUUCCCGGGGUAAGGCGUA---	x|||||||||xxx|:|::|xxx|||xxxx	AUGCAAGCAA-CACUCUGU--GGCAGAUA	LOC101103423	PREDICTED: LOW QUALITY PROTEIN: olfactory receptor 10Q1-like [Ovis aries]	Organismal Systems	Sensory system	ko04740//Olfactory transduction	K04257	GO:0044425//membrane part;GO:0031224//intrinsic component of membrane;GO:0016020//membrane	GO:0004871//signal transducer activity;GO:0099600//transmembrane receptor activity;GO:0004888//transmembrane signaling receptor activity;GO:0060089//molecular transducer activity;GO:0004872//receptor activity;GO:0038023//signaling receptor activity	GO:0050896//response to stimulus;GO:0050789//regulation of biological process;GO:0050794//regulation of cellular process;GO:0065007//biological regulation;GO:0044699//single-organism process
t00034730	XP_011952166.1	2339	1147	-17.6	1	1.42039	GAUGUUUG-AGUACGAGUGUAGUGUA---	x|:|||:|xx||xx|||x::|x:||xxxx	AUGCAAGCAACA--CUC-UGUGGCAGAUA
t00034730	XP_011952167.1	2339	1147	-17.6	1	1.42039	GAUGUUUG-AGUACGAGUGUAGUGUA---	x|:|||:|xx||xx|||x::|x:||xxxx	AUGCAAGCAACA--CUC-UGUGGCAGAUA	FCHO2	PREDICTED: F-BAR domain only protein 2 isoform X2 [Ovis aries]	-	-	-	-	GO:0044444//cytoplasmic part;GO:0030135//coated vesicle;GO:0031982//vesicle;GO:0016020//membrane;GO:0031988//membrane-bounded vesicle;GO:0043227//membrane-bounded organelle;GO:0043231//intracellular membrane-bounded organelle;GO:0005622//intracellular;GO:0005737//cytoplasm;GO:0031410//cytoplasmic vesicle;GO:0044464//cell part;GO:0043226//organelle;GO:0044424//intracellular part;GO:0016023//cytopl…	GO:0043167//ion binding;GO:1902936//phosphatidylinositol bisphosphate binding;GO:0005488//binding;GO:0043168//anion binding;GO:0005543//phospholipid binding;GO:1901981//phosphatidylinositol phosphate binding;GO:0008289//lipid binding;GO:0035091//phosphatidylinositol binding	GO:0009987//cellular process;GO:0006901//vesicle coating;GO:0006996//organelle organization;GO:0016050//vesicle organization;GO:0044763//single-organism cellular process;GO:0006898//receptor-mediated endocytosis;GO:0071840//cellular component organization or biogenesis;GO:0061024//membrane organization;GO:0010256//endomembrane system organization;GO:0044802//single-organism membrane organization;…
t00034730	XP_011952285.1	813	375	-25.1	0.661474	0.716433	GACGUUCGUCUUG--UCACAUUCG--	x||||||||xx||xxx|||xx||xxx	AUGCAAGCAACACUCUGUGGCAGAUA
t00034730	XP_011952287.1	813	375	-25.1	0.661474	0.716433	GACGUUCGUCUUG--UCACAUUCG--	x||||||||xx||xxx|||xx||xxx	AUGCAAGCAACACUCUGUGGCAGAUA
t00034730	XP_011952288.1	813	375	-25.1	0.661474	0.716433	GACGUUCGUCUUG--UCACAUUCG--	x||||||||xx||xxx|||xx||xxx	AUGCAAGCAACACUCUGUGGCAGAUA	GPBP1	PREDICTED: vasculin isoform X1 [Ovis aries]	-	-	-	-	GO:0044424//intracellular part;GO:0016020//membrane;GO:0043232//intracellular non-membrane-bounded organelle;GO:0043231//intracellular membrane-bounded organelle;GO:0043229//intracellular organelle;GO:0005623//cell;GO:0044464//cell part;GO:0043228//non-membrane-bounded organelle;GO:0005622//intracellular;GO:0043227//membrane-bounded organelle;GO:0043226//organelle	GO:0001071//nucleic acid binding transcription factor activity	GO:0031323//regulation of cellular metabolic process;GO:0031326//regulation of cellular biosynthetic process;GO:1903506//regulation of nucleic acid-templated transcription;GO:0019219//regulation of nucleobase-containing compound metabolic process;GO:2000112//regulation of cellular macromolecule biosynthetic process;GO:0080090//regulation of primary metabolic process;GO:0009889//regulation of bios…
t00034730	XP_011952390.1	849	743	-18.7	1	1.46299	AACGUUCGUUC---------------	x|||||||||xxxxxxxxxxxxxxxx	AUGCAAGCAACACUCUGUGGCAGAUA
t00034730	XP_011952486.1	2042	1020	-26.7	0.768081	0.19906	CACGUUCG-AGAAGAGAUCAACGUCUC-	x|||||||xx|xx||||x||x|||||xx	AUGCAAGCAAC-ACUCU-GUGGCAGAUA	RAD1	PREDICTED: cell cycle checkpoint protein RAD1 isoform X1 [Ovis aries]	-	-	-	-	-	-	-
t00034730	XP_011952492.1	1806	1287	-20.7	1	0.554267	GACGUUCGUU--CAGUCUUUGG----	x|||||||||xxx||x|x::|xxxxx	AUGCAAGCAACACUCUGUGGCAGAUA
t00034730	XP_011952493.1	1806	1287	-20.7	1	0.554267	GACGUUCGUU--CAGUCUUUGG----	x|||||||||xxx||x|x::|xxxxx	AUGCAAGCAACACUCUGUGGCAGAUA
t00034730	XP_011952494.1	1806	1287	-20.7	1	0.554267	GACGUUCGUU--CAGUCUUUGG----	x|||||||||xxx||x|x::|xxxxx	AUGCAAGCAACACUCUGUGGCAGAUA
t00034730	XP_011952495.1	1806	1287	-20.7	1	0.554267	GACGUUCGUU--CAGUCUUUGG----	x|||||||||xxx||x|x::|xxxxx	AUGCAAGCAACACUCUGUGGCAGAUA
t00034730	XP_011952496.1	1806	1287	-20.7	1	0.554267	GACGUUCGUU--CAGUCUUUGG----	x|||||||||xxx||x|x::|xxxxx	AUGCAAGCAACACUCUGUGGCAGAUA
t00034730	XP_011952497.1	1806	1287	-20.7	1	0.554267	GACGUUCGUU--CAGUCUUUGG----	x|||||||||xxx||x|x::|xxxxx	AUGCAAGCAACACUCUGUGGCAGAUA
t00034730	XP_011952499.1	1806	1287	-20.7	1	0.554267	GACGUUCGUU--CAGUCUUUGG----	x|||||||||xxx||x|x::|xxxxx	AUGCAAGCAACACUCUGUGGCAGAUA
t00034730	XP_011952500.1	1806	1287	-20.7	1	0.554267	GACGUUCGUU--CAGUCUUUGG----	x|||||||||xxx||x|x::|xxxxx	AUGCAAGCAACACUCUGUGGCAGAUA
t00034730	XP_011952707.1	1856	811	-23	0.998055	1.67897	AAUGUUCGAGUUUGUAAUGUAGUGUCUC-	x|:|||||xxx||||x|xx:|x:||||xx	AUGCAAGC---AACACUCUGUGGCAGAUA
t00034730	XP_011952800.2	3094	1497	-19.8	1	0.17029	UUAUGUUCGGUAAUUGU---ACAAAUCGGUUUCUAA	x||:|||||x|xxx|||xxx|||xx:||xxx||||x	#NAME?	ZNF827	PREDICTED: LOW QUALITY PROTEIN: zinc finger protein 827 isoform X1 [Ovis aries]	-	-	-	-	-	GO:0043169//cation binding;GO:0005488//binding;GO:0043167//ion binding	-
t00034730	XP_011952819.1	5789	768	-17	1	1.93936	AACGUUCGA-----------------	x|||||||xxxxxxxxxxxxxxxxxx	AUGCAAGCAACACUCUGUGGCAGAUA	HHIP	PREDICTED: hedgehog-interacting protein isoform X2 [Ovis aries]	Environmental Information Processing	Signal transduction	ko04024//cAMP signaling pathway;ko04340//Hedgehog signaling pathway	K06231	-	-	-
t00034730	XP_011952935.1	3034	321	-22.5	0.999991	1.09366	AACGUUCGU--CGGCACUCC-UUUGA	x||||||||xxx|:x||x||x|:|:x	AUGCAAGCAACACUCUGUGGCAGAUA
t00034730	XP_011952943.1	3034	321	-22.5	0.999991	1.09366	AACGUUCGU--CGGCACUCC-UUUGA	x||||||||xxx|:x||x||x|:|:x	AUGCAAGCAACACUCUGUGGCAGAUA
t00034730	XP_011952960.1	3034	321	-22.5	0.999991	1.09366	AACGUUCGU--CGGCACUCC-UUUGA	x||||||||xxx|:x||x||x|:|:x	AUGCAAGCAACACUCUGUGGCAGAUA
t00034730	XP_011953052.1	4536	861	-18.1	1	1.6372	GACGUUCGUC----------------	x||||||||xxxxxxxxxxxxxxxxx	AUGCAAGCAACACUCUGUGGCAGAUA
t00034730	XP_011953054.1	4536	861	-18.1	1	1.6372	GACGUUCGUC----------------	x||||||||xxxxxxxxxxxxxxxxx	AUGCAAGCAACACUCUGUGGCAGAUA
t00034730	XP_011953056.1	4536	861	-18.1	1	1.6372	GACGUUCGUC----------------	x||||||||xxxxxxxxxxxxxxxxx	AUGCAAGCAACACUCUGUGGCAGAUA	TMEM132B	PREDICTED: transmembrane protein 132B isoform X3 [Ovis aries]	-	-	-	-	-	-	-
t00034730	XP_011953087.1	4841	171	-27	0.947231	0.167571	AACGUUCGU--CG-GGCGACGUGUGG	x||||||||xxx|x|:|:x|||x|:x	AUGCAAGCAACACUCUGUGGCAGAUA
t00034730	XP_011953092.1	4841	171	-27	0.947231	0.167571	AACGUUCGU--CG-GGCGACGUGUGG	x||||||||xxx|x|:|:x|||x|:x	AUGCAAGCAACACUCUGUGGCAGAUA
t00034730	XP_011953102.1	4841	171	-27	0.947231	0.167571	AACGUUCGU--CG-GGCGACGUGUGG	x||||||||xxx|x|:|:x|||x|:x	AUGCAAGCAACACUCUGUGGCAGAUA	SENP2	PREDICTED: sentrin-specific protease 2 isoform X3 [Ovis aries]	Environmental Information Processing;Genetic Information Processing	Translation;Signal transduction	ko03013//RNA transport;ko04310//Wnt signaling pathway	K03345	GO:0043229//intracellular organelle;GO:0043226//organelle;GO:0031974//membrane-enclosed lumen;GO:0044422//organelle part;GO:0046930//pore complex;GO:0043231//intracellular membrane-bounded organelle;GO:0016021//integral component of membrane;GO:0005634//nucleus;GO:0031224//intrinsic component of membrane;GO:0044428//nuclear part;GO:0044425//membrane part;GO:0044464//cell part;GO:0005654//nucleopl…	GO:0003824//catalytic activity;GO:0070011//peptidase activity, acting on L-amino acid peptides;GO:0008233//peptidase activity;GO:0019783//ubiquitin-like protein-specific protease activity;GO:0016787//hydrolase activity;GO:0008234//cysteine-type peptidase activity	GO:0043412//macromolecule modification;GO:0010556//regulation of macromolecule biosynthetic process;GO:0018205//peptidyl-lysine modification;GO:0048869//cellular developmental process;GO:0001892//embryonic placenta development;GO:1901796//regulation of signal transduction by p53 class mediator;GO:0010468//regulation of gene expression;GO:0061458//reproductive system development;GO:0080135//regula…
t00034730	XP_011953211.1	1998	622	-18.8	1	1.51974	CUACGUUCGUUC---------------	x||||||||||xxxxxxxxxxxxxxxx	#NAME?	TMEM233	PREDICTED: transmembrane protein 233 isoform X1 [Capra hircus]	-	-	-	-	GO:0044425//membrane part;GO:0016020//membrane;GO:0031224//intrinsic component of membrane	-	-
t00034730	XP_011953647.1	2450	2293	-21.3	1	0.900104	CUACGUUCG-GUUGGUUCUCCAUUUU-	x||||||||xxx||:xx|x||x|:|xx	#NAME?
t00034730	XP_011953654.1	2450	2293	-21.3	1	0.900104	CUACGUUCG-GUUGGUUCUCCAUUUU-	x||||||||xxx||:xx|x||x|:|xx	#NAME?
t00034730	XP_011953656.1	2450	2293	-21.3	1	0.900104	CUACGUUCG-GUUGGUUCUCCAUUUU-	x||||||||xxx||:xx|x||x|:|xx	#NAME?
t00034730	XP_011953657.1	2450	2293	-21.3	1	0.900104	CUACGUUCG-GUUGGUUCUCCAUUUU-	x||||||||xxx||:xx|x||x|:|xx	#NAME?
t00034730	XP_011953658.1	2450	2293	-21.3	1	0.900104	CUACGUUCG-GUUGGUUCUCCAUUUU-	x||||||||xxx||:xx|x||x|:|xx	#NAME?	B3GNT5	PREDICTED: lactosylceramide 1,3-N-acetyl-beta-D-glucosaminyltransferase [Ovis aries]	Metabolism	Glycan biosynthesis and metabolism	ko00601//Glycosphingolipid biosynthesis - lacto and neolacto series	K03766	GO:0005622//intracellular;GO:0043226//organelle;GO:0005623//cell;GO:0031224//intrinsic component of membrane;GO:0043229//intracellular organelle;GO:0044424//intracellular part;GO:0043227//membrane-bounded organelle;GO:0016020//membrane;GO:0044464//cell part;GO:0044425//membrane part;GO:0043231//intracellular membrane-bounded organelle	GO:0016758//transferase activity, transferring hexosyl groups;GO:0003824//catalytic activity;GO:0016757//transferase activity, transferring glycosyl groups;GO:0008375//acetylglucosaminyltransferase activity;GO:0016740//transferase activity;GO:0008194//UDP-glycosyltransferase activity	GO:0044707//single-multicellular organism process;GO:0006464//cellular protein modification process;GO:0044699//single-organism process;GO:0009987//cellular process;GO:0032501//multicellular organismal process;GO:0044260//cellular macromolecule metabolic process;GO:0048856//anatomical structure development;GO:0043412//macromolecule modification;GO:0048731//system development;GO:0043170//macromole…
t00034730	XP_011953733.1	3743	338	-22.3	1	0.429028	GACGUUCG--AU--CACACCCUCUU-	x|||||||xxx|xxx|||||x|||xx	AUGCAAGCAACACUCUGUGGCAGAUA
t00034730	XP_011953734.1	3743	338	-22.3	1	0.429028	GACGUUCG--AU--CACACCCUCUU-	x|||||||xxx|xxx|||||x|||xx	AUGCAAGCAACACUCUGUGGCAGAUA
t00034730	XP_011953735.1	3743	338	-22.3	1	0.429028	GACGUUCG--AU--CACACCCUCUU-	x|||||||xxx|xxx|||||x|||xx	AUGCAAGCAACACUCUGUGGCAGAUA
t00034730	XP_011953736.1	3743	338	-22.3	1	0.429028	GACGUUCG--AU--CACACCCUCUU-	x|||||||xxx|xxx|||||x|||xx	AUGCAAGCAACACUCUGUGGCAGAUA
t00034730	XP_011953737.1	3743	338	-22.3	1	0.429028	GACGUUCG--AU--CACACCCUCUU-	x|||||||xxx|xxx|||||x|||xx	AUGCAAGCAACACUCUGUGGCAGAUA
t00034730	XP_011953738.1	3743	338	-22.3	1	0.429028	GACGUUCG--AU--CACACCCUCUU-	x|||||||xxx|xxx|||||x|||xx	AUGCAAGCAACACUCUGUGGCAGAUA
t00034730	XP_011953739.1	3743	338	-22.3	1	0.429028	GACGUUCG--AU--CACACCCUCUU-	x|||||||xxx|xxx|||||x|||xx	AUGCAAGCAACACUCUGUGGCAGAUA
t00034730	XP_011953740.1	3743	338	-22.3	1	0.429028	GACGUUCG--AU--CACACCCUCUU-	x|||||||xxx|xxx|||||x|||xx	AUGCAAGCAACACUCUGUGGCAGAUA
t00034730	XP_011953742.1	3743	338	-22.3	1	0.429028	GACGUUCG--AU--CACACCCUCUU-	x|||||||xxx|xxx|||||x|||xx	AUGCAAGCAACACUCUGUGGCAGAUA
t00034730	XP_011953743.1	3743	338	-22.3	1	0.429028	GACGUUCG--AU--CACACCCUCUU-	x|||||||xxx|xxx|||||x|||xx	AUGCAAGCAACACUCUGUGGCAGAUA
t00034730	XP_011953744.1	3743	338	-22.3	1	0.429028	GACGUUCG--AU--CACACCCUCUU-	x|||||||xxx|xxx|||||x|||xx	AUGCAAGCAACACUCUGUGGCAGAUA	MEF2A	PREDICTED: myocyte-specific enhancer factor 2A isoform X6 [Ovis aries]	Environmental Information Processing	Signal transduction	ko04022//cGMP - PKG signaling pathway	K09260	GO:0043227//membrane-bounded organelle;GO:0005623//cell;GO:0032991//macromolecular complex;GO:0043232//intracellular non-membrane-bounded organelle;GO:0000785//chromatin;GO:0043229//intracellular organelle;GO:0044464//cell part;GO:0044422//organelle part;GO:0044446//intracellular organelle part;GO:0044424//intracellular part;GO:0044427//chromosomal part;GO:0005622//intracellular;GO:0043228//non-m…	GO:0001067//regulatory region nucleic acid binding;GO:0043565//sequence-specific DNA binding;GO:0003676//nucleic acid binding;GO:1901363//heterocyclic compound binding;GO:0001012//RNA polymerase II regulatory region DNA binding;GO:0019900//kinase binding;GO:0003690//double-stranded DNA binding;GO:0019899//enzyme binding;GO:0003712//transcription cofactor activity;GO:0003700//transcription factor …	GO:0080090//regulation of primary metabolic process;GO:0008152//metabolic process;GO:0048858//cell projection morphogenesis;GO:0042692//muscle cell differentiation;GO:0044767//single-organism developmental process;GO:0044085//cellular component biogenesis;GO:0048731//system development;GO:0007275//multicellular organism development;GO:0031323//regulation of cellular metabolic process;GO:0042221//…
t00034730	XP_011954076.1	1942	1887	-20.8	1	1.26325	GAUGUUUGAAUGUUUCGACAUCUUCG--	x|:|||:|xx|||xxx||||:|x||xxx	AUGCAAGC-AACA-CUCUGUGGCAGAUA	FAM219B	PREDICTED: protein FAM219B isoform X2 [Ovis aries]	-	-	-	-	-	-	-
t00034730	XP_011954233.1	6494	621	-17.1	1	1.98466	UUACGUUCGA-----------------	x||||||||xxxxxxxxxxxxxxxxxx	#NAME?	FOXA1	PREDICTED: LOW QUALITY PROTEIN: hepatocyte nuclear factor 3-alpha isoform X1 [Ovis aries]	-	-	-	-	-	-	-
t00034730	XP_011954868.1	6042	5515	-23.4	0.999999	0.888225	CACGUUUGU-GUUUGGUAUGGUA---	x|||||:||x||xx|::|:x||xxxx	AUGCAAGCAACACUCUGUGGCAGAUA
t00034730	XP_011954869.1	6042	5515	-23.4	0.999999	0.888225	CACGUUUGU-GUUUGGUAUGGUA---	x|||||:||x||xx|::|:x||xxxx	AUGCAAGCAACACUCUGUGGCAGAUA
t00034730	XP_011954870.1	6042	5515	-23.4	0.999999	0.888225	CACGUUUGU-GUUUGGUAUGGUA---	x|||||:||x||xx|::|:x||xxxx	AUGCAAGCAACACUCUGUGGCAGAUA
t00034730	XP_011954871.1	6042	5515	-23.4	0.999999	0.888225	CACGUUUGU-GUUUGGUAUGGUA---	x|||||:||x||xx|::|:x||xxxx	AUGCAAGCAACACUCUGUGGCAGAUA
t00034730	XP_011954872.1	6042	5515	-23.4	0.999999	0.888225	CACGUUUGU-GUUUGGUAUGGUA---	x|||||:||x||xx|::|:x||xxxx	AUGCAAGCAACACUCUGUGGCAGAUA
t00034730	XP_011954877.1	4977	4102	-16.9	1	1.98466	UUACGUUCGG-----------------	x||||||||xxxxxxxxxxxxxxxxxx	#NAME?
t00034730	XP_011955088.1	2827	1248	-17.7	1	1.0553	AACGUUCGGAUUCUUACAAUUGUG---	x|||||||xxx|xxx|||x::||xxxx	AUGCAAGCAACACUCUGU-GGCAGAUA
t00034730	XP_011955089.1	2827	1248	-17.7	1	1.0553	AACGUUCGGAUUCUUACAAUUGUG---	x|||||||xxx|xxx|||x::||xxxx	AUGCAAGCAACACUCUGU-GGCAGAUA
t00034730	XP_011955097.1	1443	487	-26.5	0.668713	0.817902	GACGUUUGU-GUCGGAGACCACCAUUUC-	x|||||:||x||xx|||||x|||x|:|xx	AUGCAAGCAACA--CUCUG-UGGCAGAUA	LRIG1	PREDICTED: LOW QUALITY PROTEIN: leucine-rich repeats and immunoglobulin-like domains protein 1 isoform X1 [Ovis aries]	-	-	-	-	-	-	GO:0048568//embryonic organ development;GO:0048839//inner ear development;GO:0048598//embryonic morphogenesis;GO:0048513//animal organ development;GO:0044699//single-organism process;GO:0042472//inner ear morphogenesis;GO:0048562//embryonic organ morphogenesis;GO:0044707//single-multicellular organism process;GO:0032502//developmental process;GO:0043583//ear development;GO:0007423//sensory organ …
t00034730	XP_011955107.1	5299	2992	-30.1	0.622814	0.212051	GACGUUCGGAGU-CGACACC-UCUU-	x|||||||xx||xx||||||x|||xx	AUGCAAGCAACACUCUGUGGCAGAUA
t00034730	XP_011955108.1	5299	2992	-30.1	0.622814	0.212051	GACGUUCGGAGU-CGACACC-UCUU-	x|||||||xx||xx||||||x|||xx	AUGCAAGCAACACUCUGUGGCAGAUA
t00034730	XP_011955109.1	5299	2992	-30.1	0.622814	0.212051	GACGUUCGGAGU-CGACACC-UCUU-	x|||||||xx||xx||||||x|||xx	AUGCAAGCAACACUCUGUGGCAGAUA
t00034730	XP_011955214.1	1801	196	-20.5	1	0.31594	AACGUUCGUUUAAUAACGA--AUGUCA--	x|||||||||xxx|xxx||xxx:|||xxx	AUGCAAGCAA--CA-CUCUGUGGCAGAUA
t00034730	XP_011955216.1	1900	295	-20.5	1	0.31594	AACGUUCGUUUAAUAACGA--AUGUCA--	x|||||||||xxx|xxx||xxx:|||xxx	AUGCAAGCAA--CA-CUCUGUGGCAGAUA
t00034730	XP_011955217.1	1801	196	-20.5	1	0.31594	AACGUUCGUUUAAUAACGA--AUGUCA--	x|||||||||xxx|xxx||xxx:|||xxx	AUGCAAGCAA--CA-CUCUGUGGCAGAUA
t00034730	XP_011955218.1	1801	196	-20.5	1	0.31594	AACGUUCGUUUAAUAACGA--AUGUCA--	x|||||||||xxx|xxx||xxx:|||xxx	AUGCAAGCAA--CA-CUCUGUGGCAGAUA
t00034730	XP_011955219.1	1900	295	-20.5	1	0.31594	AACGUUCGUUUAAUAACGA--AUGUCA--	x|||||||||xxx|xxx||xxx:|||xxx	AUGCAAGCAA--CA-CUCUGUGGCAGAUA
t00034730	XP_011955220.1	1801	196	-20.5	1	0.31594	AACGUUCGUUUAAUAACGA--AUGUCA--	x|||||||||xxx|xxx||xxx:|||xxx	AUGCAAGCAA--CA-CUCUGUGGCAGAUA
t00034730	XP_011955221.1	1900	295	-20.5	1	0.31594	AACGUUCGUUUAAUAACGA--AUGUCA--	x|||||||||xxx|xxx||xxx:|||xxx	AUGCAAGCAA--CA-CUCUGUGGCAGAUA
t00034730	XP_011955222.1	1801	196	-20.5	1	0.31594	AACGUUCGUUUAAUAACGA--AUGUCA--	x|||||||||xxx|xxx||xxx:|||xxx	AUGCAAGCAA--CA-CUCUGUGGCAGAUA
t00034730	XP_011955223.1	1801	196	-20.5	1	0.31594	AACGUUCGUUUAAUAACGA--AUGUCA--	x|||||||||xxx|xxx||xxx:|||xxx	AUGCAAGCAA--CA-CUCUGUGGCAGAUA
t00034730	XP_011955224.1	1801	196	-20.5	1	0.31594	AACGUUCGUUUAAUAACGA--AUGUCA--	x|||||||||xxx|xxx||xxx:|||xxx	AUGCAAGCAA--CA-CUCUGUGGCAGAUA
t00034730	XP_011955225.1	1801	196	-20.5	1	0.31594	AACGUUCGUUUAAUAACGA--AUGUCA--	x|||||||||xxx|xxx||xxx:|||xxx	AUGCAAGCAA--CA-CUCUGUGGCAGAUA
t00034730	XP_011955226.1	1900	295	-20.5	1	0.31594	AACGUUCGUUUAAUAACGA--AUGUCA--	x|||||||||xxx|xxx||xxx:|||xxx	AUGCAAGCAA--CA-CUCUGUGGCAGAUA
t00034730	XP_011955227.1	1801	196	-20.5	1	0.31594	AACGUUCGUUUAAUAACGA--AUGUCA--	x|||||||||xxx|xxx||xxx:|||xxx	AUGCAAGCAA--CA-CUCUGUGGCAGAUA
t00034730	XP_011955228.1	1801	196	-20.5	1	0.31594	AACGUUCGUUUAAUAACGA--AUGUCA--	x|||||||||xxx|xxx||xxx:|||xxx	AUGCAAGCAA--CA-CUCUGUGGCAGAUA
t00034730	XP_011955229.1	1801	196	-20.5	1	0.31594	AACGUUCGUUUAAUAACGA--AUGUCA--	x|||||||||xxx|xxx||xxx:|||xxx	AUGCAAGCAA--CA-CUCUGUGGCAGAUA
t00034730	XP_011955230.1	1803	196	-20.5	1	0.31594	AACGUUCGUUUAAUAACGA--AUGUCA--	x|||||||||xxx|xxx||xxx:|||xxx	AUGCAAGCAA--CA-CUCUGUGGCAGAUA
t00034730	XP_011955232.1	1803	196	-20.5	1	0.31594	AACGUUCGUUUAAUAACGA--AUGUCA--	x|||||||||xxx|xxx||xxx:|||xxx	AUGCAAGCAA--CA-CUCUGUGGCAGAUA
t00034730	XP_011955233.1	1803	196	-20.5	1	0.31594	AACGUUCGUUUAAUAACGA--AUGUCA--	x|||||||||xxx|xxx||xxx:|||xxx	AUGCAAGCAA--CA-CUCUGUGGCAGAUA	SLMAP	PREDICTED: sarcolemmal membrane-associated protein isoform X20 [Ovis aries]	-	-	-	-	GO:0044425//membrane part;GO:0043234//protein complex;GO:0016020//membrane;GO:0031224//intrinsic component of membrane;GO:0032991//macromolecular complex	GO:0005515//protein binding;GO:0005488//binding	-
t00034730	XP_011955371.1	83	22	-17.1	0.982908	1.93936	GACGUUCGC-----------------	x|||||||xxxxxxxxxxxxxxxxxx	AUGCAAGCAACACUCUGUGGCAGAUA	IQCF2	PREDICTED: IQ domain-containing protein F2 isoform X3 [Ovis aries]	-	-	-	-	-	-	-
t00034730	XP_011955466.1	3391	1869	-20.6	1	1.39846	CACGUUCGUACCUGA--UAUU-UCUU-	x||||||||xxx|||xx:|::x|||xx	AUGCAAGCA-ACACUCUGUGGCAGAUA	BCHE	PREDICTED: cholinesterase isoform X2 [Ovis aries]	-	-	-	-	GO:0043229//intracellular organelle;GO:0012505//endomembrane system;GO:0005634//nucleus;GO:0005623//cell;GO:0044421//extracellular region part;GO:0044464//cell part;GO:0005576//extracellular region;GO:0005635//nuclear envelope;GO:0043227//membrane-bounded organelle;GO:0043231//intracellular membrane-bounded organelle;GO:0043226//organelle;GO:0031975//envelope;GO:0044422//organelle part;GO:0044446…	GO:0016787//hydrolase activity;GO:0005488//binding;GO:0003824//catalytic activity;GO:0016788//hydrolase activity, acting on ester bonds;GO:0052689//carboxylic ester hydrolase activity;GO:0005515//protein binding	-
t00034730	XP_011956079.1	959	317	-30.1	0.130671	0.194166	AACGUUCGGUAGGUCGA-ACACCGUUCUAC	x|||||||xxx|xxx||x|||||||x|||x	AUGCAAGC-AAC--ACUCUGUGGCA-GAUA	CUL7	PREDICTED: cullin-7 [Ovis aries]	Genetic Information Processing	Folding, sorting and degradation	ko04120//Ubiquitin mediated proteolysis	K10613	GO:0000151//ubiquitin ligase complex;GO:0043227//membrane-bounded organelle;GO:0044464//cell part;GO:0031461//cullin-RING ubiquitin ligase complex;GO:0044446//intracellular organelle part;GO:0015630//microtubule cytoskeleton;GO:0005623//cell;GO:1990234//transferase complex;GO:1902494//catalytic complex;GO:0044444//cytoplasmic part;GO:0043229//intracellular organelle;GO:0044424//intracellular part…	GO:0005515//protein binding;GO:0019899//enzyme binding;GO:0044389//ubiquitin-like protein ligase binding;GO:0005488//binding	GO:0044248//cellular catabolic process;GO:0048869//cellular developmental process;GO:0007346//regulation of mitotic cell cycle;GO:0044260//cellular macromolecule metabolic process;GO:0019941//modification-dependent protein catabolic process;GO:0061640//cytoskeleton-dependent cytokinesis;GO:0050789//regulation of biological process;GO:0071704//organic substance metabolic process;GO:0007049//cell c…
t00034730	XP_011956180.1	3462	714	-31.9	0.267479	0.683044	GUACGUUCGU--GGAGAAUGUAUCAGUCUC-	x|||||||||xxx||||xxx:|:|x||||xx	#NAME?
t00034730	XP_011956183.1	3462	714	-31.9	0.267479	0.683044	GUACGUUCGU--GGAGAAUGUAUCAGUCUC-	x|||||||||xxx||||xxx:|:|x||||xx	#NAME?
t00034730	XP_011956185.1	3462	714	-31.9	0.267479	0.683044	GUACGUUCGU--GGAGAAUGUAUCAGUCUC-	x|||||||||xxx||||xxx:|:|x||||xx	#NAME?
t00034730	XP_011956186.1	3462	714	-31.9	0.267479	0.683044	GUACGUUCGU--GGAGAAUGUAUCAGUCUC-	x|||||||||xxx||||xxx:|:|x||||xx	#NAME?
t00034730	XP_011956188.1	3462	714	-31.9	0.267479	0.683044	GUACGUUCGU--GGAGAAUGUAUCAGUCUC-	x|||||||||xxx||||xxx:|:|x||||xx	#NAME?
t00034730	XP_011956418.1	549	278	-17	1	1.93936	GACGUUCGA-----------------	x|||||||xxxxxxxxxxxxxxxxxx	AUGCAAGCAACACUCUGUGGCAGAUA	LOC101113965	PREDICTED: ubiquitin D-like isoform X1 [Ovis aries]	-	-	-	-	-	-	-
t00034730	XP_011956643.1	1703	1083	-18.3	1	1.6372	GACGUUCGUA----------------	x||||||||xxxxxxxxxxxxxxxxx	AUGCAAGCAACACUCUGUGGCAGAUA	CAP2	PREDICTED: adenylyl cyclase-associated protein 2 [Ovis aries]	-	-	-	-	-	GO:0008092//cytoskeletal protein binding;GO:0005515//protein binding;GO:0005488//binding	GO:0016043//cellular component organization;GO:0071840//cellular component organization or biogenesis;GO:0009987//cellular process;GO:0006996//organelle organization
t00034730	XP_011956663.1	2892	887	-16.8	1	1.93936	GACGUUCGG-----------------	x|||||||xxxxxxxxxxxxxxxxxx	AUGCAAGCAACACUCUGUGGCAGAUA
t00034730	XP_011956664.1	2892	887	-16.8	1	1.93936	GACGUUCGG-----------------	x|||||||xxxxxxxxxxxxxxxxxx	AUGCAAGCAACACUCUGUGGCAGAUA	GFOD1	PREDICTED: glucose-fructose oxidoreductase domain-containing protein 1 isoform X1 [Ovis aries]	-	-	-	-	-	GO:0003824//catalytic activity	GO:0008152//metabolic process;GO:0044710//single-organism metabolic process;GO:0044699//single-organism process
t00034730	XP_011956739.1	1645	1071	-21.7	0.999939	1.16986	CACGUUCGGAUU---AUACGGUCG--	x|||||||xxx|xxx|:||x|||xxx	AUGCAAGCAACACUCUGUGGCAGAUA	BPHL	PREDICTED: valacyclovir hydrolase isoform X2 [Ovis aries]	-	-	-	-	GO:0031982//vesicle;GO:0043226//organelle;GO:0043227//membrane-bounded organelle;GO:0031988//membrane-bounded vesicle	GO:0003824//catalytic activity	-
t00034730	XP_011956911.1	999	522	-18.5	1	0.105697	AACGUUUGACG-G-GAUCAUGACUGA	x|||||:|xx|x|x||:xx:|x||:x	AUGCAAGCAACACUCUGUGGCAGAUA
t00034730	XP_011956914.1	999	522	-18.5	1	0.105697	AACGUUUGACG-G-GAUCAUGACUGA	x|||||:|xx|x|x||:xx:|x||:x	AUGCAAGCAACACUCUGUGGCAGAUA	RNF13	PREDICTED: E3 ubiquitin-protein ligase RNF13 isoform X1 [Ovis aries]	-	-	-	-	GO:0005737//cytoplasm;GO:0005768//endosome;GO:0012505//endomembrane system;GO:0044440//endosomal part;GO:0031975//envelope;GO:0019866//organelle inner membrane;GO:0044437//vacuolar part;GO:0098805//whole membrane;GO:0000323//lytic vacuole;GO:0031090//organelle membrane;GO:0031967//organelle envelope;GO:0005774//vacuolar membrane;GO:0043226//organelle;GO:0043231//intracellular membrane-bounded org…	GO:0016740//transferase activity;GO:0019787//ubiquitin-like protein transferase activity;GO:0003824//catalytic activity;GO:0043167//ion binding;GO:0046872//metal ion binding;GO:0005488//binding;GO:0043169//cation binding;GO:0046914//transition metal ion binding	GO:0016567//protein ubiquitination;GO:0036211//protein modification process;GO:0044238//primary metabolic process;GO:0009987//cellular process;GO:0043170//macromolecule metabolic process;GO:0071704//organic substance metabolic process;GO:0019538//protein metabolic process;GO:0006464//cellular protein modification process;GO:0044237//cellular metabolic process;GO:0070647//protein modification by s…
t00034730	XP_011956970.1	3861	3850	-18.8	1	1.46299	AACGUUCGUUU---------------	x|||||||||xxxxxxxxxxxxxxxx	AUGCAAGCAACACUCUGUGGCAGAUA
t00034730	XP_011956971.1	3861	3850	-18.8	1	1.46299	AACGUUCGUUU---------------	x|||||||||xxxxxxxxxxxxxxxx	AUGCAAGCAACACUCUGUGGCAGAUA	SLC36A4	PREDICTED: proton-coupled amino acid transporter 4 isoform X3 [Ovis aries musimon]	-	-	-	-	-	-	-
t00034730	XP_011956991.2	5169	1355	-21.7	1	0.903111	GAUGUUUGGUUAGUUCGAGG-ACCGA----	x|:|||:|x||x||xx|||:x||||xxxxx	AUGCAAGC-AA-CA--CUCUGUGGCAGAUA	FZD4	PREDICTED: frizzled-4 isoform X1 [Ovis aries]	Environmental Information Processing;Organismal Systems;Cellular Processes	Signal transduction;Endocrine system;Cellular commiunity	ko04390//Hippo signaling pathway;ko04550//Signaling pathways regulating pluripotency of stem cells;ko04310//Wnt signaling pathway;ko04916//Melanogenesis	K02354	-	-	-
t00034730	XP_011957105.1	1222	1020	-24.7	0.867025	0.8172	CACGUUCGUAAAGGUA-AACGUCUC-	x||||||||xxx|:x|xxx|||||xx	AUGCAAGCAACACUCUGUGGCAGAUA
t00034730	XP_011957106.1	1222	1020	-24.7	0.867025	0.8172	CACGUUCGUAAAGGUA-AACGUCUC-	x||||||||xxx|:x|xxx|||||xx	AUGCAAGCAACACUCUGUGGCAGAUA
t00034730	XP_011957107.1	1226	1020	-24.7	0.867933	0.8172	CACGUUCGUAAAGGUA-AACGUCUC-	x||||||||xxx|:x|xxx|||||xx	AUGCAAGCAACACUCUGUGGCAGAUA
t00034730	XP_011957108.1	1226	1020	-24.7	0.867933	0.8172	CACGUUCGUAAAGGUA-AACGUCUC-	x||||||||xxx|:x|xxx|||||xx	AUGCAAGCAACACUCUGUGGCAGAUA	PAK1	PREDICTED: serine/threonine-protein kinase PAK 1 [Ovis aries]	Environmental Information Processing;Organismal Systems;Cellular Processes	Signal transduction;Cell motility;Cellular commiunity;Immune system;Development	ko04010//MAPK signaling pathway;ko04014//Ras signaling pathway;ko04810//Regulation of actin cytoskeleton;ko04024//cAMP signaling pathway;ko04510//Focal adhesion;ko04062//Chemokine signaling pathway;ko04360//Axon guidance;ko04650//Natural killer cell mediated cytotoxicity;ko04660//T cell receptor signaling pathway;ko04012//ErbB signaling pathway;ko04666//Fc gamma R-mediated phagocytosis	K04409	-	-	-
t00034730	XP_011957448.1	2529	1065	-31.6	0.218048	0.212656	GACGUUCGACGUGCCACACCGA----	x|||||||xx|||xx||||||xxxxx	AUGCAAGCAACACUCUGUGGCAGAUA	CHRM1	PREDICTED: LOW QUALITY PROTEIN: muscarinic acetylcholine receptor M1 [Ovis aries]	Environmental Information Processing;Organismal Systems;Cellular Processes	Signaling molecules and interaction;Nervous system;Signal transduction;Cell motility	ko04151//PI3K-Akt signaling pathway;ko04080//Neuroactive ligand-receptor interaction;ko04810//Regulation of actin cytoskeleton;ko04024//cAMP signaling pathway;ko04020//Calcium signaling pathway;ko04725//Cholinergic synapse	K04129	-	-	-
t00034730	XP_011957642.1	419	307	-25.6	0.314165	0.194666	GUACGUUCGUGUAUGGGUAUCCAACUU-	x|||||||||xxx||:|xxx||xx||xx	#NAME?	RASSF7	PREDICTED: ras association domain-containing protein 7 isoform X1 [Ovis aries]	-	-	-	-	-	-	-
t00034730	XP_011957940.2	3557	2928	-24.2	0.998796	0.727387	AUAUGUUUGUCAUGUUUGUCAUAACGUGUAUU	x||:|||:||xx|||xx|x||:xx|||x|||x	-AUGCAAGCA--ACACUCUGUG--GCAGAUA-	CPEB3	PREDICTED: LOW QUALITY PROTEIN: cytoplasmic polyadenylation element-binding protein 3 isoform X1 [Ovis aries]	Organismal Systems;Cellular Processes	Endocrine system;Cell growth and death;Development	ko04114//Oocyte meiosis;ko04914//Progesterone-mediated oocyte maturation;ko04320//Dorso-ventral axis formation	K02602	GO:0005622//intracellular;GO:0043227//membrane-bounded organelle;GO:0042995//cell projection;GO:0044464//cell part;GO:0043005//neuron projection;GO:0032991//macromolecular complex;GO:0043231//intracellular membrane-bounded organelle;GO:0043234//protein complex;GO:0044424//intracellular part;GO:0097458//neuron part;GO:0030425//dendrite;GO:0043229//intracellular organelle;GO:0005623//cell;GO:004322…	GO:0003730//mRNA 3'-UTR binding;GO:0036094//small molecule binding;GO:0005488//binding;GO:1901363//heterocyclic compound binding;GO:0097159//organic cyclic compound binding;GO:0003723//RNA binding;GO:0003729//mRNA binding;GO:0030371//translation repressor activity;GO:0003676//nucleic acid binding;GO:0044822//poly(A) RNA binding;GO:0045182//translation regulator activity	GO:0044699//single-organism process;GO:1901700//response to oxygen-containing compound;GO:0007610//behavior;GO:0061157//mRNA destabilization;GO:0048523//negative regulation of cellular process;GO:0007613//memory;GO:0034248//regulation of cellular amide metabolic process;GO:0051248//negative regulation of protein metabolic process;GO:0031327//negative regulation of cellular biosynthetic process;GO…
t00034730	XP_011958189.1	2906	934	-22.4	0.999991	0.39174	UUAUGUUCGUGCGUGUGUGUAUGUAUGUAUGUGUGC	x||:||||||xxx||||x|xxx::|:xxx:||x|:x	#NAME?
t00034730	XP_011958191.1	2906	934	-22.4	0.999991	0.39174	UUAUGUUCGUGCGUGUGUGUAUGUAUGUAUGUGUGC	x||:||||||xxx||||x|xxx::|:xxx:||x|:x	#NAME?
t00034730	XP_011958192.1	2906	934	-22.4	0.999991	0.39174	UUAUGUUCGUGCGUGUGUGUAUGUAUGUAUGUGUGC	x||:||||||xxx||||x|xxx::|:xxx:||x|:x	#NAME?	SLF2	PREDICTED: SMC5-SMC6 complex localization factor protein 2 isoform X2 [Ovis aries]	-	-	-	-	GO:0044464//cell part;GO:0044421//extracellular region part;GO:0043226//organelle;GO:0044424//intracellular part;GO:0043229//intracellular organelle;GO:0005623//cell;GO:0043231//intracellular membrane-bounded organelle;GO:0043227//membrane-bounded organelle;GO:0005622//intracellular;GO:0005576//extracellular region	-	-
t00034730	XP_011958391.2	3098	1891	-19.2	1	0.203689	UUACGUUCGU-ACGA-AU-UUGUUUU-	x|||||||||xxx||x|:x::||:|xx	#NAME?	PDZD8	PREDICTED: LOW QUALITY PROTEIN: PDZ domain-containing protein 8 isoform X1 [Ovis aries]	-	-	-	-	-	GO:0005488//binding;GO:0043167//ion binding;GO:0043169//cation binding	GO:0007165//signal transduction;GO:0023052//signaling;GO:0009987//cellular process;GO:0050789//regulation of biological process;GO:0044699//single-organism process;GO:0007154//cell communication;GO:0022603//regulation of anatomical structure morphogenesis;GO:0050794//regulation of cellular process;GO:0050896//response to stimulus;GO:0050793//regulation of developmental process;GO:0044763//single-…
t00034730	XP_011958632.1	4670	1538	-29.8	0.619775	1.10765	AAUGUUCG--GUGAGA-AACGUCA--	x|:|||||xx||||||xxx||||xxx	AUGCAAGCAACACUCUGUGGCAGAUA
t00034730	XP_011958633.1	4670	1538	-29.8	0.619775	1.10765	AAUGUUCG--GUGAGA-AACGUCA--	x|:|||||xx||||||xxx||||xxx	AUGCAAGCAACACUCUGUGGCAGAUA
t00034730	XP_011958634.1	4670	1538	-29.8	0.619775	1.10765	AAUGUUCG--GUGAGA-AACGUCA--	x|:|||||xx||||||xxx||||xxx	AUGCAAGCAACACUCUGUGGCAGAUA	AQP4	aquaporin-4 [Ovis aries]	Organismal Systems	Digestive system;Excretory system	ko04976//Bile secretion;ko04962//Vasopressin-regulated water reabsorption	K09866	GO:0044424//intracellular part;GO:0044425//membrane part;GO:0005886//plasma membrane;GO:0031224//intrinsic component of membrane;GO:0044464//cell part;GO:0071944//cell periphery;GO:0005623//cell;GO:0016020//membrane;GO:0005622//intracellular;GO:0044459//plasma membrane part;GO:0030054//cell junction	GO:0022891//substrate-specific transmembrane transporter activity;GO:0005372//water transmembrane transporter activity;GO:0005215//transporter activity;GO:0022857//transmembrane transporter activity;GO:0022892//substrate-specific transporter activity	GO:0010033//response to organic substance;GO:0006833//water transport;GO:0007600//sensory perception;GO:0003008//system process;GO:0002376//immune system process;GO:0050891//multicellular organismal water homeostasis;GO:0032501//multicellular organismal process;GO:0003091//renal water homeostasis;GO:0006810//transport;GO:0051234//establishment of localization;GO:0044765//single-organism transport…
t00034730	XP_011958636.1	3665	3583	-18.3	1	1.6372	GACGUUCGUA----------------	x||||||||xxxxxxxxxxxxxxxxx	AUGCAAGCAACACUCUGUGGCAGAUA	MC2R	PREDICTED: adrenocorticotropic hormone receptor isoform X1 [Ovis aries]	Environmental Information Processing;Organismal Systems	Endocrine system;Signal transduction;Signaling molecules and interaction	ko04080//Neuroactive ligand-receptor interaction;ko04024//cAMP signaling pathway;ko04925//Aldosterone synthesis and secretion	K04200	GO:0044425//membrane part;GO:0031224//intrinsic component of membrane;GO:0016020//membrane	GO:0004888//transmembrane signaling receptor activity;GO:0038023//signaling receptor activity;GO:0004977//melanocortin receptor activity;GO:0099600//transmembrane receptor activity;GO:0004872//receptor activity;GO:0060089//molecular transducer activity;GO:0008528//G-protein coupled peptide receptor activity;GO:0004871//signal transducer activity;GO:0001653//peptide receptor activity;GO:0004930//G…	GO:0050896//response to stimulus;GO:0031325//positive regulation of cellular metabolic process;GO:0080090//regulation of primary metabolic process;GO:0044699//single-organism process;GO:0050789//regulation of biological process;GO:0019219//regulation of nucleobase-containing compound metabolic process;GO:0030808//regulation of nucleotide biosynthetic process;GO:0051174//regulation of phosphorus m…
t00034730	XP_011958738.1	5186	2838	-25.5	0.996103	0.455789	GUACGUUCGGUGUGCUAGAGAUUU-----	x||||||||x||||xx|||x|::xxxxxx	#NAME?
t00034730	XP_011958818.1	3547	3475	-21	1	1.28832	CAUGUUUGUAAAGGUACUCUUCGUUUU-	x|:|||:||xxx|:x||xxx:|||:|xx	AUGCAAGCAACACUCUG--UGGCAGAUA
t00034730	XP_011958820.1	2578	2523	-24.7	0.984368	0.882049	CACGUUCGAAGUCAUUAACGUCGUGUGC	x|||||||xx||x|xxx||::|||x|:x	AUGCAAGCAACACU--CUGUGGCAGAUA	DSG4	PREDICTED: desmoglein-4 [Ovis aries]	-	-	-	-	GO:0030054//cell junction;GO:0016020//membrane;GO:0044425//membrane part;GO:0005911//cell-cell junction;GO:0031224//intrinsic component of membrane	GO:0043167//ion binding;GO:0005488//binding;GO:0046872//metal ion binding;GO:0043169//cation binding	GO:0098602//single organism cell adhesion;GO:0044699//single-organism process;GO:0032502//developmental process;GO:0048869//cellular developmental process;GO:0007154//cell communication;GO:0009888//tissue development;GO:0065007//biological regulation;GO:0044700//single organism signaling;GO:0048856//anatomical structure development;GO:0007155//cell adhesion;GO:0060429//epithelium development;GO:0…
t00034730	XP_011959013.1	1341	1006	-17	1	1.93936	AACGUUCGA-----------------	x|||||||xxxxxxxxxxxxxxxxxx	AUGCAAGCAACACUCUGUGGCAGAUA
t00034730	XP_011959014.1	1341	1006	-17	1	1.93936	AACGUUCGA-----------------	x|||||||xxxxxxxxxxxxxxxxxx	AUGCAAGCAACACUCUGUGGCAGAUA
t00034730	XP_011959018.1	1341	1006	-17	1	1.93936	AACGUUCGA-----------------	x|||||||xxxxxxxxxxxxxxxxxx	AUGCAAGCAACACUCUGUGGCAGAUA
t00034730	XP_011959020.1	1341	1006	-17	1	1.93936	AACGUUCGA-----------------	x|||||||xxxxxxxxxxxxxxxxxx	AUGCAAGCAACACUCUGUGGCAGAUA
t00034730	XP_011959021.1	1341	1006	-17	1	1.93936	AACGUUCGA-----------------	x|||||||xxxxxxxxxxxxxxxxxx	AUGCAAGCAACACUCUGUGGCAGAUA
t00034730	XP_011959034.1	7934	2549	-33.4	0.34373	0.012842	CUACGUUCGU-CUGGGAC-CCGUACUU-	x|||||||||xx||:|||x||||x||xx	#NAME?
t00034730	XP_011959035.1	7934	2549	-33.4	0.34373	0.012842	CUACGUUCGU-CUGGGAC-CCGUACUU-	x|||||||||xx||:|||x||||x||xx	#NAME?
t00034730	XP_011959036.1	7934	2549	-33.4	0.34373	0.012842	CUACGUUCGU-CUGGGAC-CCGUACUU-	x|||||||||xx||:|||x||||x||xx	#NAME?
t00034730	XP_011959103.1	4472	1419	-24.9	0.997937	0.0784193	AUACGUUUGCCCGAGGGAAAACCG-CUAA	x||||||:|xxx|x|:||xx||||x|||x	#NAME?	DCC	PREDICTED: netrin receptor DCC isoform X1 [Ovis aries]	Organismal Systems	Development	ko04360//Axon guidance	K06765	GO:0097458//neuron part;GO:0031224//intrinsic component of membrane;GO:0042995//cell projection;GO:0044425//membrane part;GO:0016020//membrane;GO:0044464//cell part;GO:0005623//cell;GO:0043005//neuron projection	-	GO:0022008//neurogenesis;GO:0007411//axon guidance;GO:0007399//nervous system development;GO:0031175//neuron projection development;GO:0007275//multicellular organism development;GO:0048468//cell development;GO:0048869//cellular developmental process;GO:0021954//central nervous system neuron development;GO:0071840//cellular component organization or biogenesis;GO:0030182//neuron differentiation;G…
t00034730	XP_011959176.1	4613	3569	-24.6	0.999194	0.348808	GUAUGUUCGAGUGUAGGAUUGCGA----	x||:|||||xx|||x:||:xx||xxxxx	#NAME?
t00034730	XP_011959178.1	4613	3569	-24.6	0.999194	0.348808	GUAUGUUCGAGUGUAGGAUUGCGA----	x||:|||||xx|||x:||:xx||xxxxx	#NAME?
t00034730	XP_011959179.1	4613	3569	-24.6	0.999194	0.348808	GUAUGUUCGAGUGUAGGAUUGCGA----	x||:|||||xx|||x:||:xx||xxxxx	#NAME?
t00034730	XP_011959182.1	4613	3569	-24.6	0.999194	0.348808	GUAUGUUCGAGUGUAGGAUUGCGA----	x||:|||||xx|||x:||:xx||xxxxx	#NAME?
t00034730	XP_011959183.1	4613	3569	-24.6	0.999194	0.348808	GUAUGUUCGAGUGUAGGAUUGCGA----	x||:|||||xx|||x:||:xx||xxxxx	#NAME?
t00034730	XP_011959184.1	4613	3569	-24.6	0.999194	0.348808	GUAUGUUCGAGUGUAGGAUUGCGA----	x||:|||||xx|||x:||:xx||xxxxx	#NAME?
t00034730	XP_011959188.1	4613	3569	-24.6	0.999194	0.348808	GUAUGUUCGAGUGUAGGAUUGCGA----	x||:|||||xx|||x:||:xx||xxxxx	#NAME?
t00034730	XP_011959189.1	4613	3569	-24.6	0.999194	0.348808	GUAUGUUCGAGUGUAGGAUUGCGA----	x||:|||||xx|||x:||:xx||xxxxx	#NAME?
t00034730	XP_011959469.1	1430	284	-19.5	1	0.585585	GACGUUCGUU--CA-UUACCCUUUC-	x|||||||||xxx|xx:|||x|:|xx	AUGCAAGCAACACUCUGUGGCAGAUA
t00034730	XP_011959568.1	2104	1883	-17.7	1	1.98466	GUACGUUCGA-----------------	x||||||||xxxxxxxxxxxxxxxxxx	#NAME?
t00034730	XP_011959571.1	2104	1883	-17.7	1	1.98466	GUACGUUCGA-----------------	x||||||||xxxxxxxxxxxxxxxxxx	#NAME?
t00034730	XP_011959677.1	3676	1878	-36.5	0.052839	1.04785	UUAUGUUCGUGUGUGGGUGACCGUG---	x||:||||||x||||:|xx|||||xxxx	#NAME?
t00034730	XP_011959678.1	3676	1878	-36.5	0.052839	1.04785	UUAUGUUCGUGUGUGGGUGACCGUG---	x||:||||||x||||:|xx|||||xxxx	#NAME?	ZKSCAN2	PREDICTED: zinc finger protein with KRAB and SCAN domains 2 isoform X3 [Ovis aries]	-	-	-	-	-	-	-
t00034730	XP_011959799.1	1668	864	-30	0.254064	0.659736	GAUGUUCGUCCGGU-AGACAUCGACGUUGUG	x|:||||||xxx||x|||||:||xxx:|:|x	AUGCAAGCA--ACACUCUGUGGC--AGAUA-	LOC105604740	PREDICTED: keratin-associated protein 10-8-like [Ovis aries]	-	-	-	-	GO:0032991//macromolecular complex;GO:0043234//protein complex	-	-
t00034730	XP_011959817.1	2693	494	-22.8	0.999912	0.972254	AACGUUCGUUUUGUCUCUUUUUCUAC	x|||||||||x||xxx|x:xx||||x	AUGCAAGCAACACUCUGUGGCAGAUA
t00034730	XP_011959819.1	2693	494	-22.8	0.999912	0.972254	AACGUUCGUUUUGUCUCUUUUUCUAC	x|||||||||x||xxx|x:xx||||x	AUGCAAGCAACACUCUGUGGCAGAUA
t00034730	XP_011960047.2	1104	423	-17.2	1	1.98466	CUACGUUCGC-----------------	x||||||||xxxxxxxxxxxxxxxxxx	#NAME?
t00034730	XP_011960547.1	1016	845	-17	1	1.93936	AACGUUCGA-----------------	x|||||||xxxxxxxxxxxxxxxxxx	AUGCAAGCAACACUCUGUGGCAGAUA
t00034730	XP_011960548.1	1016	845	-17	1	1.93936	AACGUUCGA-----------------	x|||||||xxxxxxxxxxxxxxxxxx	AUGCAAGCAACACUCUGUGGCAGAUA	CTNNA3	PREDICTED: catenin alpha-3 isoform X2 [Ovis aries]	Environmental Information Processing;Organismal Systems;Cellular Processes	Cellular commiunity;Signal transduction;Immune system	ko04390//Hippo signaling pathway;ko04530//Tight junction;ko04670//Leukocyte transendothelial migration;ko04520//Adherens junction	K05691	GO:0005623//cell;GO:0030054//cell junction;GO:0044464//cell part;GO:0031252//cell leading edge;GO:0070161//anchoring junction	GO:0003779//actin binding;GO:0005488//binding;GO:0005515//protein binding;GO:0008092//cytoskeletal protein binding;GO:0050839//cell adhesion molecule binding	GO:0044699//single-organism process;GO:0022610//biological adhesion;GO:0098602//single organism cell adhesion;GO:0007155//cell adhesion
t00034730	XP_011960615.1	3324	563	-25.5	0.977345	0.621204	GACGUUCGUGCCUG-UCCCUCGUCGCUG	x||||||||xxx||xxx|x:||||xx|x	AUGCAAGCA-ACACUCUGUGGCAGAUA-
t00034730	XP_011960616.1	3324	563	-25.5	0.977345	0.621204	GACGUUCGUGCCUG-UCCCUCGUCGCUG	x||||||||xxx||xxx|x:||||xx|x	AUGCAAGCA-ACACUCUGUGGCAGAUA-
t00034730	XP_011960617.1	3324	563	-25.5	0.977345	0.621204	GACGUUCGUGCCUG-UCCCUCGUCGCUG	x||||||||xxx||xxx|x:||||xx|x	AUGCAAGCA-ACACUCUGUGGCAGAUA-
t00034730	XP_011960618.1	3324	563	-25.5	0.977345	0.621204	GACGUUCGUGCCUG-UCCCUCGUCGCUG	x||||||||xxx||xxx|x:||||xx|x	AUGCAAGCA-ACACUCUGUGGCAGAUA-
t00034730	XP_011960619.1	3324	563	-25.5	0.977345	0.621204	GACGUUCGUGCCUG-UCCCUCGUCGCUG	x||||||||xxx||xxx|x:||||xx|x	AUGCAAGCA-ACACUCUGUGGCAGAUA-
t00034730	XP_011960620.1	3324	563	-25.5	0.977345	0.621204	GACGUUCGUGCCUG-UCCCUCGUCGCUG	x||||||||xxx||xxx|x:||||xx|x	AUGCAAGCA-ACACUCUGUGGCAGAUA-
t00034730	XP_011960797.1	1585	1277	-18.1	1	1.6372	GACGUUCGUC----------------	x||||||||xxxxxxxxxxxxxxxxx	AUGCAAGCAACACUCUGUGGCAGAUA
t00034730	XP_011960798.1	1585	1277	-18.1	1	1.6372	GACGUUCGUC----------------	x||||||||xxxxxxxxxxxxxxxxx	AUGCAAGCAACACUCUGUGGCAGAUA	TMEM254	PREDICTED: transmembrane protein 254 isoform X4 [Ovis aries]	-	-	-	-	-	-	-
t00034730	XP_011960825.1	1241	943	-18.2	1	0.414746	CACGUUUGUAAAGUUCAGGUAAUAAGGUCA--	x|||||:||xxx||xx||:xxx:|xx|||xxx	AUGCAAGCA--ACA-CUCU---GUGGCAGAUA
t00034730	XP_011960832.1	1241	943	-18.2	1	0.414746	CACGUUUGUAAAGUUCAGGUAAUAAGGUCA--	x|||||:||xxx||xx||:xxx:|xx|||xxx	AUGCAAGCA--ACA-CUCU---GUGGCAGAUA
t00034730	XP_011960833.1	1241	943	-18.2	1	0.414746	CACGUUUGUAAAGUUCAGGUAAUAAGGUCA--	x|||||:||xxx||xx||:xxx:|xx|||xxx	AUGCAAGCA--ACA-CUCU---GUGGCAGAUA
t00034730	XP_011960834.1	1241	943	-18.2	1	0.414746	CACGUUUGUAAAGUUCAGGUAAUAAGGUCA--	x|||||:||xxx||xx||:xxx:|xx|||xxx	AUGCAAGCA--ACA-CUCU---GUGGCAGAUA
t00034730	XP_011961099.1	6481	4242	-24.3	0.99997	0.604728	CACGUUCGGUCU-AGAUGAAGUCUGG	x|||||||xxx|x|||::xx||||:x	AUGCAAGCAACACUCUGUGGCAGAUA	STOX2	PREDICTED: LOW QUALITY PROTEIN: storkhead-box protein 2 isoform X1 [Ovis aries]	-	-	-	-	-	-	GO:0044767//single-organism developmental process;GO:0032502//developmental process;GO:0044699//single-organism process
t00034730	XP_011961128.1	4378	525	-20.9	1	0.756046	CACGUUCGAAGACAGAAGAGGAGUUUAG	x|||||||xx|xx|||xxx:xx||:||x	AUGCAAGCAACACUCU--GUGGCAGAUA
t00034730	XP_011961129.1	4378	525	-20.9	1	0.756046	CACGUUCGAAGACAGAAGAGGAGUUUAG	x|||||||xx|xx|||xxx:xx||:||x	AUGCAAGCAACACUCU--GUGGCAGAUA
t00034730	XP_011961130.1	4378	525	-20.9	1	0.756046	CACGUUCGAAGACAGAAGAGGAGUUUAG	x|||||||xx|xx|||xxx:xx||:||x	AUGCAAGCAACACUCU--GUGGCAGAUA	CFAP97	PREDICTED: cilia- and flagella-associated protein 97 [Ovis aries]	-	-	-	-	-	-	-
t00034730	XP_011961174.1	273	167	-19.5	0.990215	0.254199	GACGUUCGUAAU---ACGCA------	x||||||||xx|xxx||:|xxxxxxx	AUGCAAGCAACACUCUGUGGCAGAUA
t00034730	XP_011961221.1	2556	887	-18.2	1	0.858001	GACGUUCGUCCU---AUAAACGUA---	x||||||||xx|xxx|:|xx|||xxxx	AUGCAAGCAACACUCUGU-GGCAGAUA
t00034730	XP_011961255.1	637	565	-27.9	0.198497	0.330418	UUACGUUCGU-GAUAG-UACUGUUUAUA	x|||||||||x|xx||x:||:||:|||x	-AUGCAAGCAACACUCUGUGGCAGAUA-	PPP2CB	PREDICTED: serine/threonine-protein phosphatase 2A catalytic subunit beta isoform isoform X1 [Ovis aries]	Environmental Information Processing;Genetic Information Processing;Organismal Systems;Cellular Processes	Translation;Nervous system;Circulatory system;Cellular commiunity;Cell growth and death;Signal transduction	ko04151//PI3K-Akt signaling pathway;ko04390//Hippo signaling pathway;ko04261//Adrenergic signaling in cardiomyocytes;ko04530//Tight junction;ko04152//AMPK signaling pathway;ko04071//Sphingolipid signaling pathway;ko04728//Dopaminergic synapse;ko04114//Oocyte meiosis;ko03015//mRNA surveillance pathway;ko04350//TGF-beta signaling pathway;ko04730//Long-term depression	K04382	GO:0043232//intracellular non-membrane-bounded organelle;GO:0005856//cytoskeleton;GO:0043228//non-membrane-bounded organelle;GO:1902494//catalytic complex;GO:0044464//cell part;GO:0043234//protein complex;GO:0008287//protein serine/threonine phosphatase complex;GO:0032991//macromolecular complex;GO:0031988//membrane-bounded vesicle;GO:0005819//spindle;GO:0044446//intracellular organelle part;GO:0…	GO:0016788//hydrolase activity, acting on ester bonds;GO:0016787//hydrolase activity;GO:0003824//catalytic activity;GO:0005488//binding;GO:0042578//phosphoric ester hydrolase activity;GO:0043169//cation binding;GO:0005515//protein binding;GO:0046983//protein dimerization activity;GO:0043167//ion binding;GO:0004721//phosphoprotein phosphatase activity;GO:0016791//phosphatase activity	GO:0006464//cellular protein modification process;GO:0065007//biological regulation;GO:0006915//apoptotic process;GO:0016265//death;GO:0000302//response to reactive oxygen species;GO:0006979//response to oxidative stress;GO:0006508//proteolysis;GO:0050896//response to stimulus;GO:0023051//regulation of signaling;GO:0050794//regulation of cellular process;GO:0009987//cellular process;GO:0044267//c…
t00034730	XP_011961312.1	1830	545	-28.2	0.501296	0.512328	GACGUUCGUUCACGGAAAGAGUUACUGUCA--	x|||||||||xxx|xxx|||xx:||:|||xxx	AUGCAAGCAA---C-ACUCU--GUGGCAGAUA
t00034730	XP_011961315.1	1949	1803	-27.5	0.63138	0.470156	GUACGUUUGUUAGAGAGA--ACGACUCUAUU	x||||||:|||x|x||||xxx||xx|||||x	-AUGCAAGCAA-CACUCUGUGGC--AGAUA-	DDHD2	PREDICTED: phospholipase DDHD2 isoform X2 [Ovis aries]	-	-	-	-	GO:0043229//intracellular organelle;GO:0043226//organelle;GO:0005622//intracellular;GO:0044424//intracellular part;GO:0005856//cytoskeleton;GO:0005623//cell;GO:0043232//intracellular non-membrane-bounded organelle;GO:0044464//cell part;GO:0044430//cytoskeletal part;GO:0044446//intracellular organelle part;GO:0044422//organelle part;GO:0043228//non-membrane-bounded organelle	GO:0043167//ion binding;GO:0043169//cation binding;GO:0005488//binding	-
t00034730	XP_011961398.1	1946	498	-17.6	1	1.91953	AUAUGUUUGUCUCCCGAGUCUUCC-UUUGA	x||:|||:||x|xxx|||x|xx||x|:|:x	#NAME?
t00034730	XP_011961399.1	1946	498	-17.6	1	1.91953	AUAUGUUUGUCUCCCGAGUCUUCC-UUUGA	x||:|||:||x|xxx|||x|xx||x|:|:x	#NAME?
t00034730	XP_011961509.1	898	556	-19.5	1	0.557333	CACGUUCG-UAAAAGGAACCUUUUU-	x|||||||x|xxx||:x|||x|:|xx	AUGCAAGCAACACUCUGUGGCAGAUA
t00034730	XP_011961787.1	886	498	-19.5	1	0.0288089	GACGUUCGUUUCAAUAGAUGAAGGUCUU-	x|||||||||xxx|xx||:x|xx||||xx	AUGCAAGCAACACU--CUG-UGGCAGAUA	YY2	PREDICTED: transcription factor YY2 [Ovis aries]	-	-	-	-	GO:0005623//cell;GO:0031224//intrinsic component of membrane;GO:0044424//intracellular part;GO:0044425//membrane part;GO:0016020//membrane;GO:0044464//cell part;GO:0005622//intracellular	GO:0005488//binding;GO:0016787//hydrolase activity;GO:0043167//ion binding;GO:0043169//cation binding;GO:0003824//catalytic activity;GO:0070011//peptidase activity, acting on L-amino acid peptides;GO:0008233//peptidase activity	GO:0071704//organic substance metabolic process;GO:0006629//lipid metabolic process;GO:0006066//alcohol metabolic process;GO:0019538//protein metabolic process;GO:0044710//single-organism metabolic process;GO:0044699//single-organism process;GO:0043170//macromolecule metabolic process;GO:1901615//organic hydroxy compound metabolic process;GO:0044281//small molecule metabolic process;GO:0008152//m…
t00034730	XP_011962018.1	1107	770	-22.6	0.989779	0.221445	UUACGUUCGGUUUGGUUACGGAGAGUACGAGUUUAUG	x||||||||xxx||xx|xxx||||x:||xx||:|||x	-AUGCAAGC--AAC--A---CUCU-GUG-GCAGAUA-
t00034730	XP_011962019.1	1107	770	-22.6	0.989779	0.221445	UUACGUUCGGUUUGGUUACGGAGAGUACGAGUUUAUG	x||||||||xxx||xx|xxx||||x:||xx||:|||x	-AUGCAAGC--AAC--A---CUCU-GUG-GCAGAUA-
t00034730	XP_011962020.1	1107	770	-22.6	0.989779	0.221445	UUACGUUCGGUUUGGUUACGGAGAGUACGAGUUUAUG	x||||||||xxx||xx|xxx||||x:||xx||:|||x	-AUGCAAGC--AAC--A---CUCU-GUG-GCAGAUA-
t00034730	XP_011962022.1	1107	770	-22.6	0.989779	0.221445	UUACGUUCGGUUUGGUUACGGAGAGUACGAGUUUAUG	x||||||||xxx||xx|xxx||||x:||xx||:|||x	-AUGCAAGC--AAC--A---CUCU-GUG-GCAGAUA-
t00034730	XP_011962023.1	1107	770	-22.6	0.989779	0.221445	UUACGUUCGGUUUGGUUACGGAGAGUACGAGUUUAUG	x||||||||xxx||xx|xxx||||x:||xx||:|||x	-AUGCAAGC--AAC--A---CUCU-GUG-GCAGAUA-	WNK3	PREDICTED: serine/threonine-protein kinase WNK3 isoform X1 [Ovis aries]	-	-	-	-	GO:0005623//cell;GO:0030054//cell junction;GO:0043296//apical junction complex;GO:0044424//intracellular part;GO:0005622//intracellular;GO:0005911//cell-cell junction;GO:0070161//anchoring junction;GO:0044464//cell part	GO:0016248//channel inhibitor activity;GO:0098772//molecular function regulator;GO:0032549//ribonucleoside binding;GO:0016740//transferase activity;GO:0097159//organic cyclic compound binding;GO:0003824//catalytic activity;GO:0016247//channel regulator activity;GO:0001883//purine nucleoside binding;GO:0036094//small molecule binding;GO:0004672//protein kinase activity;GO:0005488//binding;GO:00325…	GO:1902578//single-organism localization;GO:0034762//regulation of transmembrane transport;GO:0002028//regulation of sodium ion transport;GO:0010941//regulation of cell death;GO:0050789//regulation of biological process;GO:0032414//positive regulation of ion transmembrane transporter activity;GO:0031399//regulation of protein modification process;GO:0051174//regulation of phosphorus metabolic pro…
t00034730	XP_011962469.1	8576	6821	-24.1	0.999999	1.41034	CGCGUUUGUGUCGUGUGCCAU-GUCA--	x:||||:||xxx|||x|x||:x|||xxx	AUGCAAGCA--ACACUCUGUGGCAGAUA	MECP2	PREDICTED: LOW QUALITY PROTEIN: methyl-CpG-binding protein 2 isoform X1 [Ovis aries]	-	-	-	-	GO:0032991//macromolecular complex;GO:0044444//cytoplasmic part;GO:0044446//intracellular organelle part;GO:0044421//extracellular region part;GO:0043228//non-membrane-bounded organelle;GO:0005576//extracellular region;GO:0044464//cell part;GO:0044427//chromosomal part;GO:0005622//intracellular;GO:0005694//chromosome;GO:0000785//chromatin;GO:0043226//organelle;GO:0043227//membrane-bounded organel…	GO:0000166//nucleotide binding;GO:0003676//nucleic acid binding;GO:0003677//DNA binding;GO:0044822//poly(A) RNA binding;GO:0005488//binding;GO:0005515//protein binding;GO:0003723//RNA binding;GO:0036094//small molecule binding;GO:1901363//heterocyclic compound binding;GO:0003690//double-stranded DNA binding;GO:0097159//organic cyclic compound binding;GO:0001071//nucleic acid binding transcription…	GO:0010639//negative regulation of organelle organization;GO:0010605//negative regulation of macromolecule metabolic process;GO:0051704//multi-organism process;GO:0042391//regulation of membrane potential;GO:0043066//negative regulation of apoptotic process;GO:0021700//developmental maturation;GO:0050890//cognition;GO:0016458//gene silencing;GO:0044707//single-multicellular organism process;GO:19…
t00034730	XP_011962684.1	2700	1658	-17	1	1.93936	GACGUUCGA-----------------	x|||||||xxxxxxxxxxxxxxxxxx	AUGCAAGCAACACUCUGUGGCAGAUA
t00034730	XP_011962685.1	2700	1658	-17	1	1.93936	GACGUUCGA-----------------	x|||||||xxxxxxxxxxxxxxxxxx	AUGCAAGCAACACUCUGUGGCAGAUA
t00034730	XP_011962688.1	2700	1658	-17	1	1.93936	GACGUUCGA-----------------	x|||||||xxxxxxxxxxxxxxxxxx	AUGCAAGCAACACUCUGUGGCAGAUA
t00034730	XP_011962689.1	2700	1658	-17	1	1.93936	GACGUUCGA-----------------	x|||||||xxxxxxxxxxxxxxxxxx	AUGCAAGCAACACUCUGUGGCAGAUA
t00034730	XP_011962690.1	1817	775	-17	1	1.93936	GACGUUCGA-----------------	x|||||||xxxxxxxxxxxxxxxxxx	AUGCAAGCAACACUCUGUGGCAGAUA
t00034730	XP_011962691.1	1817	775	-17	1	1.93936	GACGUUCGA-----------------	x|||||||xxxxxxxxxxxxxxxxxx	AUGCAAGCAACACUCUGUGGCAGAUA	FAM122B	PREDICTED: protein FAM122B isoform X7 [Ovis aries]	-	-	-	-	-	-	-
t00034730	XP_011962714.1	7321	6657	-34.8	0.206026	0.47247	AACGUUCGUACGUCAAGAUACUGUCUAUU	x||||||||xx||xx|||:||:||||||x	AUGCAAGCA-ACA-CUCUGUGGCAGAUA-
t00034730	XP_011962717.1	7321	6657	-34.8	0.206026	0.47247	AACGUUCGUACGUCAAGAUACUGUCUAUU	x||||||||xx||xx|||:||:||||||x	AUGCAAGCA-ACA-CUCUGUGGCAGAUA-
t00034730	XP_011962721.1	7321	6657	-34.8	0.206026	0.47247	AACGUUCGUACGUCAAGAUACUGUCUAUU	x||||||||xx||xx|||:||:||||||x	AUGCAAGCA-ACA-CUCUGUGGCAGAUA-
t00034730	XP_011962774.1	1903	1391	-19.8	1	0.767482	AACGUUCGU-AU--AAUUCCGUA---	x||||||||xx|xxx|xx||||xxxx	AUGCAAGCAACACUCUGUGGCAGAUA
t00034730	XP_011962776.1	1903	1391	-19.8	1	0.767482	AACGUUCGU-AU--AAUUCCGUA---	x||||||||xx|xxx|xx||||xxxx	AUGCAAGCAACACUCUGUGGCAGAUA	STAG2	PREDICTED: cohesin subunit SA-2 isoform X3 [Tursiops truncatus]	Cellular Processes	Cell growth and death	ko04110//Cell cycle	K06671	GO:0043228//non-membrane-bounded organelle;GO:0016020//membrane;GO:0005856//cytoskeleton;GO:0043231//intracellular membrane-bounded organelle;GO:0043232//intracellular non-membrane-bounded organelle;GO:0043226//organelle;GO:0043229//intracellular organelle;GO:0005622//intracellular;GO:0043227//membrane-bounded organelle;GO:0044424//intracellular part;GO:0005623//cell;GO:0044464//cell part	GO:0005488//binding	GO:0010948//negative regulation of cell cycle process;GO:0010564//regulation of cell cycle process;GO:0044707//single-multicellular organism process;GO:0007059//chromosome segregation;GO:0051726//regulation of cell cycle;GO:0048519//negative regulation of biological process;GO:0050789//regulation of biological process;GO:0045786//negative regulation of cell cycle;GO:0032501//multicellular organis…
t00034730	XP_011962910.1	8519	1549	-24.7	0.999984	0.887527	UUACGUUCG--GUAAGUUAUCGGUUUGUC	x||||||||xx||x||x:|:||x|:|:|x	-AUGCAAGCAACACUCUGUGGC-AGAUA-
t00034730	XP_011962911.1	8547	1577	-24.7	0.999984	0.887527	UUACGUUCG--GUAAGUUAUCGGUUUGUC	x||||||||xx||x||x:|:||x|:|:|x	-AUGCAAGCAACACUCUGUGGC-AGAUA-
t00034730	XP_011962913.1	8547	1577	-24.7	0.999984	0.887527	UUACGUUCG--GUAAGUUAUCGGUUUGUC	x||||||||xx||x||x:|:||x|:|:|x	-AUGCAAGCAACACUCUGUGGC-AGAUA-
t00034730	XP_011963034.1	6251	3650	-26.7	0.983586	0.56311	GACGUUCGACGUGUCACUCCGG----	x|||||||xx|||xx||x|||xxxxx	AUGCAAGCAACACUCUGUGGCAGAUA	FAM199X	PREDICTED: protein FAM199X isoform X2 [Ovis aries]	-	-	-	-	-	-	-
t00034730	XP_011963040.1	3142	2448	-17	1	1.93936	AACGUUCGA-----------------	x|||||||xxxxxxxxxxxxxxxxxx	AUGCAAGCAACACUCUGUGGCAGAUA
t00034730	XP_011963041.1	3142	2448	-17	1	1.93936	AACGUUCGA-----------------	x|||||||xxxxxxxxxxxxxxxxxx	AUGCAAGCAACACUCUGUGGCAGAUA
t00034730	XP_011963042.1	3142	2448	-17	1	1.93936	AACGUUCGA-----------------	x|||||||xxxxxxxxxxxxxxxxxx	AUGCAAGCAACACUCUGUGGCAGAUA	NRK	PREDICTED: nik-related protein kinase isoform X1 [Ovis aries]	-	-	-	-	-	GO:0003824//catalytic activity;GO:0036094//small molecule binding;GO:0001882//nucleoside binding;GO:0016740//transferase activity;GO:0004672//protein kinase activity;GO:1901363//heterocyclic compound binding;GO:0032550//purine ribonucleoside binding;GO:0005488//binding;GO:0001883//purine nucleoside binding;GO:0016772//transferase activity, transferring phosphorus-containing groups;GO:0016301//kin…	GO:0032270//positive regulation of cellular protein metabolic process;GO:0044093//positive regulation of molecular function;GO:0051247//positive regulation of protein metabolic process;GO:0010646//regulation of cell communication;GO:0043549//regulation of kinase activity;GO:0048583//regulation of response to stimulus;GO:0080090//regulation of primary metabolic process;GO:0008283//cell proliferati…
t00034730	XP_011963397.1	2579	2320	-25	0.974832	0.421338	AACGUUCGUU-UGAGAA---------	x|||||||||x|||||xxxxxxxxxx	AUGCAAGCAACACUCUGUGGCAGAUA	RUBCN	PREDICTED: run domain Beclin-1 interacting and cysteine-rich containing protein isoform X1 [Ovis aries]	-	-	-	-	GO:0044464//cell part;GO:0043226//organelle;GO:0043229//intracellular organelle;GO:0012505//endomembrane system;GO:0043227//membrane-bounded organelle;GO:0005622//intracellular;GO:0005737//cytoplasm;GO:0044424//intracellular part;GO:0005623//cell;GO:0044444//cytoplasmic part;GO:0005768//endosome;GO:0043231//intracellular membrane-bounded organelle	-	GO:0010506//regulation of autophagy;GO:0031329//regulation of cellular catabolic process;GO:0031323//regulation of cellular metabolic process;GO:0065007//biological regulation;GO:0032879//regulation of localization;GO:0019222//regulation of metabolic process;GO:0060627//regulation of vesicle-mediated transport;GO:0009894//regulation of catabolic process;GO:0051049//regulation of transport;GO:0030…
t00034730	XP_011966279.1	4483	2807	-24.6	0.999051	0.177828	GACGUUCGUCUCUGAG---U-GUCUAA	x||||||||xxx||||xxx:x|||||x	AUGCAAGCA-ACACUCUGUGGCAGAUA	IGFBP5	PREDICTED: insulin-like growth factor-binding protein 5 isoform X1 [Ovis aries]	-	-	-	-	-	-	-
t00034730	XP_011966322.1	2052	1005	-17.7	1	1.98466	AUACGUUCGA-----------------	x||||||||xxxxxxxxxxxxxxxxxx	#NAME?
t00034730	XP_011966331.1	2052	1005	-17.7	1	1.98466	AUACGUUCGA-----------------	x||||||||xxxxxxxxxxxxxxxxxx	#NAME?
t00034730	XP_011966335.1	2052	1005	-17.7	1	1.98466	AUACGUUCGA-----------------	x||||||||xxxxxxxxxxxxxxxxxx	#NAME?
t00034730	XP_011966336.1	2052	1005	-17.7	1	1.98466	AUACGUUCGA-----------------	x||||||||xxxxxxxxxxxxxxxxxx	#NAME?
t00034730	XP_011966344.1	2052	1005	-17.7	1	1.98466	AUACGUUCGA-----------------	x||||||||xxxxxxxxxxxxxxxxxx	#NAME?
t00034730	XP_011966350.1	2052	1005	-17.7	1	1.98466	AUACGUUCGA-----------------	x||||||||xxxxxxxxxxxxxxxxxx	#NAME?	ITGB6	PREDICTED: integrin beta-6 isoform X5 [Ovis aries]	Cellular Processes;Environmental Information Processing	Signaling molecules and interaction;Cell motility;Signal transduction;Cellular commiunity	ko04151//PI3K-Akt signaling pathway;ko04810//Regulation of actin cytoskeleton;ko04510//Focal adhesion;ko04512//ECM-receptor interaction	K06589	GO:0016020//membrane;GO:0043227//membrane-bounded organelle;GO:0071944//cell periphery;GO:0044459//plasma membrane part;GO:0043226//organelle;GO:0044464//cell part;GO:0044425//membrane part;GO:0016021//integral component of membrane;GO:0032991//macromolecular complex;GO:0031224//intrinsic component of membrane;GO:0031982//vesicle;GO:0005623//cell;GO:0031988//membrane-bounded vesicle;GO:0043234//p…	GO:0060089//molecular transducer activity;GO:0005102//receptor binding;GO:0005515//protein binding;GO:0005488//binding	GO:0044707//single-multicellular organism process;GO:0050794//regulation of cellular process;GO:0007155//cell adhesion;GO:0051716//cellular response to stimulus;GO:0031589//cell-substrate adhesion;GO:0050789//regulation of biological process;GO:0009987//cellular process;GO:0032501//multicellular organismal process;GO:0022610//biological adhesion;GO:0007166//cell surface receptor signaling pathway…
t00034730	XP_011967340.1	4900	1406	-22.4	1	0.182889	GACGUUCG--GUGA-CAGGUGUA---	x|||||||xx||||xxx:x:||xxxx	AUGCAAGCAACACUCUGUGGCAGAUA
t00034730	XP_011968185.1	5186	5088	-31	0.4917	1.20121	UUACGUUCGUGGUGUGUCUUCGUGUGUG	x|||||||||x|||x|x|x:|||x|:|x	-AUGCAAGCAACACUCUGUGGCAGAUA-
t00034730	XP_011971194.1	471	297	-16.8	1	1.93936	GACGUUCGG-----------------	x|||||||xxxxxxxxxxxxxxxxxx	AUGCAAGCAACACUCUGUGGCAGAUA	ZNF169	PREDICTED: zinc finger protein 169 isoform X1 [Ovis aries]	-	-	-	-	GO:0005623//cell;GO:0044464//cell part	GO:0043169//cation binding;GO:0043167//ion binding;GO:0005488//binding	GO:0019222//regulation of metabolic process;GO:0050789//regulation of biological process;GO:0060255//regulation of macromolecule metabolic process;GO:0065007//biological regulation;GO:0010468//regulation of gene expression
t00034730	XP_011972272.1	5422	2142	-21.7	1	1.5434	GAUGUUCGUU-UGUAACAAACGUG---	x|:|||||||x||xx|||xx|||xxxx	AUGCAAGCAACACUCUGU-GGCAGAUA
t00034730	XP_011972283.1	5422	2142	-21.7	1	1.5434	GAUGUUCGUU-UGUAACAAACGUG---	x|:|||||||x||xx|||xx|||xxxx	AUGCAAGCAACACUCUGU-GGCAGAUA
t00034730	XP_011972294.1	5422	2142	-21.7	1	1.5434	GAUGUUCGUU-UGUAACAAACGUG---	x|:|||||||x||xx|||xx|||xxxx	AUGCAAGCAACACUCUGU-GGCAGAUA
t00034730	XP_011972304.1	5422	2142	-21.7	1	1.5434	GAUGUUCGUU-UGUAACAAACGUG---	x|:|||||||x||xx|||xx|||xxxx	AUGCAAGCAACACUCUGU-GGCAGAUA
t00034730	XP_011972313.1	4311	1031	-21.7	1	1.5434	GAUGUUCGUU-UGUAACAAACGUG---	x|:|||||||x||xx|||xx|||xxxx	AUGCAAGCAACACUCUGU-GGCAGAUA
t00034730	XP_011972326.1	1011	536	-19.5	1	1.51974	AUACGUUCGUUU---------------	x||||||||||xxxxxxxxxxxxxxxx	#NAME?
t00034730	XP_011972342.1	982	506	-19.5	1	1.51974	AUACGUUCGUUU---------------	x||||||||||xxxxxxxxxxxxxxxx	#NAME?
t00034730	XP_011972368.1	4441	1161	-21.7	1	1.5434	GAUGUUCGUU-UGUAACAAACGUG---	x|:|||||||x||xx|||xx|||xxxx	AUGCAAGCAACACUCUGU-GGCAGAUA
t00034730	XP_011972373.1	1054	579	-19.5	1	1.51974	AUACGUUCGUUU---------------	x||||||||||xxxxxxxxxxxxxxxx	#NAME?	ZCCHC6	PREDICTED: terminal uridylyltransferase 7 isoform X6 [Ovis aries]	-	-	-	-	-	GO:0003723//RNA binding;GO:0003824//catalytic activity;GO:0070569//uridylyltransferase activity;GO:0046914//transition metal ion binding;GO:0043167//ion binding;GO:0043169//cation binding;GO:0016779//nucleotidyltransferase activity;GO:0016772//transferase activity, transferring phosphorus-containing groups;GO:0046872//metal ion binding;GO:0003676//nucleic acid binding;GO:1901363//heterocyclic com…	GO:0006807//nitrogen compound metabolic process;GO:0044237//cellular metabolic process;GO:0071704//organic substance metabolic process;GO:0009987//cellular process;GO:0006139//nucleobase-containing compound metabolic process;GO:0044238//primary metabolic process;GO:0046483//heterocycle metabolic process;GO:0006396//RNA processing;GO:0034641//cellular nitrogen compound metabolic process;GO:0016070…
t00034730	XP_011980283.1	654	132	-17	1	1.93936	AACGUUCGA-----------------	x|||||||xxxxxxxxxxxxxxxxxx	AUGCAAGCAACACUCUGUGGCAGAUA
t00034730	XP_011980302.1	654	132	-17	1	1.93936	AACGUUCGA-----------------	x|||||||xxxxxxxxxxxxxxxxxx	AUGCAAGCAACACUCUGUGGCAGAUA
t00034730	XP_011980311.1	654	132	-17	1	1.93936	AACGUUCGA-----------------	x|||||||xxxxxxxxxxxxxxxxxx	AUGCAAGCAACACUCUGUGGCAGAUA
t00034730	XP_011980323.1	654	132	-17	1	1.93936	AACGUUCGA-----------------	x|||||||xxxxxxxxxxxxxxxxxx	AUGCAAGCAACACUCUGUGGCAGAUA
t00034730	XP_011980325.1	654	132	-17	1	1.93936	AACGUUCGA-----------------	x|||||||xxxxxxxxxxxxxxxxxx	AUGCAAGCAACACUCUGUGGCAGAUA
t00034730	XP_011982192.1	2389	1556	-22.6	0.999896	1.10729	GACGUUCGAAUUG-GAGUUUUAUUUUAA	x|||||||xx|||x|||xxx:xx|:||x	AUGCAAGC--AACACUCUGUGGCAGAUA
t00034730	XP_011983064.1	1161	1099	-22.1	0.997455	0.717389	AACGUUCGU-CUAAGAAAUGGUCG--	x||||||||xx|x|||x|:x|||xxx	AUGCAAGCAACACUCUGUGGCAGAUA
t00034730	XP_011985476.1	5161	1106	-20.4	1	0.430713	CUAUGUUCGGUGGAAAGGAAAAU--UCUAA	x||:|||||x||xxx||:xxx|:xx||||x	#NAME?	AMER3	PREDICTED: APC membrane recruitment protein 3 [Ovis aries]	-	-	-	-	-	-	-
t00034730	XP_011986587.1	1008	274	-25.5	0.684498	0.0280171	UUACGUUCGAUGUUUUGUGUGAAGAUUUAUUCUGUCUAA	x||||||||xxx|xx||||xxx|||xx:|xx|:|||||x	#NAME?
t00034730	XP_011987338.1	2933	2612	-17.5	1	1.05007	AAUGUUCGAU-AAACAGUUUGGCUGUA	x|:|||||x|xxx|x|xx::|x||:|x	AUGCAAGCAACACUCUGUGGCAGAUA-
t00034730	XP_011989024.1	1255	190	-16.7	1	1.93936	CACGUUCGA-----------------	x|||||||xxxxxxxxxxxxxxxxxx	AUGCAAGCAACACUCUGUGGCAGAUA
t00034730	XP_011989031.1	1255	190	-16.7	1	1.93936	CACGUUCGA-----------------	x|||||||xxxxxxxxxxxxxxxxxx	AUGCAAGCAACACUCUGUGGCAGAUA
t00034730	XP_011989037.1	1255	190	-16.7	1	1.93936	CACGUUCGA-----------------	x|||||||xxxxxxxxxxxxxxxxxx	AUGCAAGCAACACUCUGUGGCAGAUA
t00034730	XP_011989054.1	1255	190	-16.7	1	1.93936	CACGUUCGA-----------------	x|||||||xxxxxxxxxxxxxxxxxx	AUGCAAGCAACACUCUGUGGCAGAUA
t00034730	XP_011989064.1	1255	190	-16.7	1	1.93936	CACGUUCGA-----------------	x|||||||xxxxxxxxxxxxxxxxxx	AUGCAAGCAACACUCUGUGGCAGAUA
t00034730	XP_011989072.1	1255	190	-16.7	1	1.93936	CACGUUCGA-----------------	x|||||||xxxxxxxxxxxxxxxxxx	AUGCAAGCAACACUCUGUGGCAGAUA
t00034730	XP_011989092.1	1255	190	-16.7	1	1.93936	CACGUUCGA-----------------	x|||||||xxxxxxxxxxxxxxxxxx	AUGCAAGCAACACUCUGUGGCAGAUA
t00034730	XP_011989185.1	902	264	-16.7	1	1.93936	CACGUUCGA-----------------	x|||||||xxxxxxxxxxxxxxxxxx	AUGCAAGCAACACUCUGUGGCAGAUA
t00034730	XP_011989204.1	902	264	-16.7	1	1.93936	CACGUUCGA-----------------	x|||||||xxxxxxxxxxxxxxxxxx	AUGCAAGCAACACUCUGUGGCAGAUA
t00034730	XP_011989212.1	902	264	-16.7	1	1.93936	CACGUUCGA-----------------	x|||||||xxxxxxxxxxxxxxxxxx	AUGCAAGCAACACUCUGUGGCAGAUA	SLC25A12	PREDICTED: calcium-binding mitochondrial carrier protein Aralar1 isoform X4 [Ovis aries]	-	-	-	-	GO:0043227//membrane-bounded organelle;GO:0044446//intracellular organelle part;GO:0044425//membrane part;GO:0016020//membrane;GO:0031224//intrinsic component of membrane;GO:0005623//cell;GO:0019866//organelle inner membrane;GO:0044424//intracellular part;GO:0005622//intracellular;GO:0044464//cell part;GO:0044422//organelle part;GO:0031967//organelle envelope;GO:0043226//organelle;GO:0043231//int…	GO:0015171//amino acid transmembrane transporter activity;GO:0005342//organic acid transmembrane transporter activity;GO:0008509//anion transmembrane transporter activity;GO:0015075//ion transmembrane transporter activity;GO:0043167//ion binding;GO:0022857//transmembrane transporter activity;GO:0008514//organic anion transmembrane transporter activity;GO:0005215//transporter activity;GO:0022891//…	GO:0006811//ion transport;GO:0051179//localization;GO:0051234//establishment of localization;GO:0019318//hexose metabolic process;GO:0044699//single-organism process;GO:0071705//nitrogen compound transport;GO:0050896//response to stimulus;GO:0010038//response to metal ion;GO:0009987//cellular process;GO:1902578//single-organism localization;GO:0044281//small molecule metabolic process;GO:0015810/…
t00034730	XP_011989298.1	3241	966	-18.5	1	0.173307	AACGUUCGGUUAAAUAUAGAAGAAACUCCGUUUU-	x|||||||x||xxx|xxx||x|xx||x||||:|xx	AUGCAAGC-AA--CA---CU-C--UGUGGCAGAUA
t00034730	XP_011989307.1	3241	966	-18.5	1	0.173307	AACGUUCGGUUAAAUAUAGAAGAAACUCCGUUUU-	x|||||||x||xxx|xxx||x|xx||x||||:|xx	AUGCAAGC-AA--CA---CU-C--UGUGGCAGAUA
t00034730	XP_011989326.1	3241	966	-18.5	1	0.173307	AACGUUCGGUUAAAUAUAGAAGAAACUCCGUUUU-	x|||||||x||xxx|xxx||x|xx||x||||:|xx	AUGCAAGC-AA--CA---CU-C--UGUGGCAGAUA
t00034730	XP_011989345.1	3241	966	-18.5	1	0.173307	AACGUUCGGUUAAAUAUAGAAGAAACUCCGUUUU-	x|||||||x||xxx|xxx||x|xx||x||||:|xx	AUGCAAGC-AA--CA---CU-C--UGUGGCAGAUA
t00034730	XP_011992277.1	3523	2587	-26.7	0.916346	0.0659657	AACGUUUGUCAUUCUGCCGGUACCCCGUCUGUU	x|||||:||xxx|x||xx:|x||x||||||:|x	AUGCAAGCA---ACAC--UC-UGUGGCAGAUA-
t00034730	XP_011992288.1	3523	2587	-26.7	0.916346	0.0659657	AACGUUUGUCAUUCUGCCGGUACCCCGUCUGUU	x|||||:||xxx|x||xx:|x||x||||||:|x	AUGCAAGCA---ACAC--UC-UGUGGCAGAUA-
t00034730	XP_011992297.1	3523	2587	-26.7	0.916346	0.0659657	AACGUUUGUCAUUCUGCCGGUACCCCGUCUGUU	x|||||:||xxx|x||xx:|x||x||||||:|x	AUGCAAGCA---ACAC--UC-UGUGGCAGAUA-
t00034730	XP_011992307.1	3523	2587	-26.7	0.916346	0.0659657	AACGUUUGUCAUUCUGCCGGUACCCCGUCUGUU	x|||||:||xxx|x||xx:|x||x||||||:|x	AUGCAAGCA---ACAC--UC-UGUGGCAGAUA-
t00034730	XP_011992314.1	3523	2587	-26.7	0.916346	0.0659657	AACGUUUGUCAUUCUGCCGGUACCCCGUCUGUU	x|||||:||xxx|x||xx:|x||x||||||:|x	AUGCAAGCA---ACAC--UC-UGUGGCAGAUA-
t00034730	XP_011992324.1	1569	633	-26.7	0.670368	0.0659657	AACGUUUGUCAUUCUGCCGGUACCCCGUCUGUU	x|||||:||xxx|x||xx:|x||x||||||:|x	AUGCAAGCA---ACAC--UC-UGUGGCAGAUA-	GPD2	PREDICTED: glycerol-3-phosphate dehydrogenase, mitochondrial isoform X2 [Ovis aries]	Metabolism	Lipid metabolism	ko00564//Glycerophospholipid metabolism	K00111	GO:0019866//organelle inner membrane;GO:0031967//organelle envelope;GO:0044422//organelle part;GO:0043227//membrane-bounded organelle;GO:0031090//organelle membrane;GO:0031975//envelope;GO:0044444//cytoplasmic part;GO:0043226//organelle;GO:0005623//cell;GO:0043231//intracellular membrane-bounded organelle;GO:0044424//intracellular part;GO:0005737//cytoplasm;GO:0044446//intracellular organelle par…	GO:0046872//metal ion binding;GO:0003824//catalytic activity;GO:0004368//glycerol-3-phosphate dehydrogenase activity;GO:0016491//oxidoreductase activity;GO:0043167//ion binding;GO:0016614//oxidoreductase activity, acting on CH-OH group of donors;GO:0005488//binding;GO:0052590//sn-glycerol-3-phosphate:ubiquinone oxidoreductase activity;GO:0043169//cation binding;GO:0016901//oxidoreductase activity…	GO:0044707//single-multicellular organism process;GO:0009987//cellular process;GO:0048856//anatomical structure development;GO:0040007//growth;GO:0044262//cellular carbohydrate metabolic process;GO:0019400//alditol metabolic process;GO:0008152//metabolic process;GO:0044699//single-organism process;GO:0071704//organic substance metabolic process;GO:0005996//monosaccharide metabolic process;GO:0006…
t00034730	XP_011992685.1	3640	3430	-23.2	0.999962	0.671319	AACGUUUG--GU-AGAAAACCGUAACUAA	x|||||:|xx||x|||xx|||||xx|||x	AUGCAAGCAACACUCU-GUGGCA--GAUA	CACNB4	PREDICTED: voltage-dependent L-type calcium channel subunit beta-4 isoform X4 [Ovis aries]	Organismal Systems;Environmental Information Processing	Signal transduction;Endocrine system;Circulatory system	ko04010//MAPK signaling pathway;ko04921//Oxytocin signaling pathway;ko04261//Adrenergic signaling in cardiomyocytes;ko04260//Cardiac muscle contraction	K04865	-	-	-
t00034730	XP_011995598.1	4115	249	-21.8	1	0.0231024	GACGUUCGUACUCGGAUCUUUUGUUC--	x||||||||xx|x:||:xxx::||:xxx	AUGCAAGCAACACUCUG--UGGCAGAUA	TMEM185B	PREDICTED: transmembrane protein 185B [Capra hircus]	-	-	-	-	-	-	-
t00034730	XP_011998358.1	1188	593	-30.6	0.138131	0.687089	GACGUUCGGUAUGCCGUACCGUUUGUU	x|||||||xxx||xx::|||||:|:|x	AUGCAAGCAACACUCUGUGGCAGAUA-	ZFYVE9	PREDICTED: zinc finger FYVE domain-containing protein 9 isoform X5 [Ovis aries]	Environmental Information Processing;Cellular Processes	Signal transduction;Transport and catabolism	ko04144//Endocytosis;ko04350//TGF-beta signaling pathway	K04679	GO:0043231//intracellular membrane-bounded organelle;GO:0044444//cytoplasmic part;GO:0043226//organelle;GO:0043229//intracellular organelle;GO:0005737//cytoplasm;GO:0005622//intracellular;GO:0005769//early endosome;GO:0044424//intracellular part;GO:0005623//cell;GO:0005768//endosome;GO:0044464//cell part;GO:0043227//membrane-bounded organelle;GO:0012505//endomembrane system	GO:0043169//cation binding;GO:0005488//binding;GO:0043167//ion binding	GO:0015031//protein transport;GO:0008104//protein localization;GO:0043933//macromolecular complex subunit organization;GO:0051649//establishment of localization in cell;GO:0022607//cellular component assembly;GO:0017038//protein import;GO:0051170//nuclear import;GO:0034613//cellular protein localization;GO:0033365//protein localization to organelle;GO:0034504//protein localization to nucleus;GO:0…
t00034730	XP_011998782.1	2289	1787	-20.6	1	0.394084	GACGUUCG--G-AAGA-AUCGUGAAUG	x|||||||xx|xx|||x|:|||xx||x	AUGCAAGCAACACUCUGUGGCAGAUA-
t00034730	XP_011998856.1	2289	1787	-20.6	1	0.394084	GACGUUCG--G-AAGA-AUCGUGAAUG	x|||||||xx|xx|||x|:|||xx||x	AUGCAAGCAACACUCUGUGGCAGAUA-
t00034730	XP_011998922.1	2289	1787	-20.6	1	0.394084	GACGUUCG--G-AAGA-AUCGUGAAUG	x|||||||xx|xx|||x|:|||xx||x	AUGCAAGCAACACUCUGUGGCAGAUA-
t00034730	XP_011999007.1	2289	1787	-20.6	1	0.394084	GACGUUCG--G-AAGA-AUCGUGAAUG	x|||||||xx|xx|||x|:|||xx||x	AUGCAAGCAACACUCUGUGGCAGAUA-
t00034730	XP_011999074.1	2289	1787	-20.6	1	0.394084	GACGUUCG--G-AAGA-AUCGUGAAUG	x|||||||xx|xx|||x|:|||xx||x	AUGCAAGCAACACUCUGUGGCAGAUA-	CC2D1B	PREDICTED: coiled-coil and C2 domain-containing protein 1B isoform X3 [Ovis aries]	-	-	-	-	-	-	-
t00034730	XP_012001357.1	426	144	-29.9	0.046736	1.05254	AACGUUCGU-GUCGAGCAAAAACGUCUAA	x||||||||x||x|||xx|xxx||||||x	AUGCAAGCAACA-CUCUGU--GGCAGAUA	ARPC2	PREDICTED: actin-related protein 2/3 complex subunit 2 isoform X1 [Ovis aries]	Cellular Processes;Organismal Systems	Transport and catabolism;Immune system;Cell motility	ko04144//Endocytosis;ko04810//Regulation of actin cytoskeleton;ko04666//Fc gamma R-mediated phagocytosis	K05758	GO:0043226//organelle;GO:0043228//non-membrane-bounded organelle;GO:0044464//cell part;GO:0005623//cell;GO:0005856//cytoskeleton;GO:0030055//cell-substrate junction;GO:0005737//cytoplasm;GO:0042995//cell projection;GO:0032991//macromolecular complex;GO:0070161//anchoring junction;GO:0044444//cytoplasmic part;GO:0031988//membrane-bounded vesicle;GO:0005924//cell-substrate adherens junction;GO:0043…	GO:0003779//actin binding;GO:0032403//protein complex binding;GO:0005488//binding;GO:0005515//protein binding;GO:0005198//structural molecule activity;GO:0044877//macromolecular complex binding;GO:0008092//cytoskeletal protein binding	GO:0045597//positive regulation of cell differentiation;GO:0030838//positive regulation of actin filament polymerization;GO:0002684//positive regulation of immune system process;GO:0030182//neuron differentiation;GO:0048699//generation of neurons;GO:0045595//regulation of cell differentiation;GO:0002429//immune response-activating cell surface receptor signaling pathway;GO:0051716//cellular respo…
t00034730	XP_012001650.1	472	289	-24.2	0.578629	0.857254	CACGUUCGCUUUGU-CAAGUCCCUCUC-	x|||||||xx||||xxx|xx||x|||xx	AUGCAAGC--AACACUCUGUGGCAGAUA	STK36	PREDICTED: serine/threonine-protein kinase 36 isoform X2 [Ovis aries]	Environmental Information Processing	Signal transduction	ko04340//Hedgehog signaling pathway	K06228	GO:0043226//organelle;GO:0044464//cell part;GO:0043231//intracellular membrane-bounded organelle;GO:0005623//cell;GO:0043227//membrane-bounded organelle;GO:0043229//intracellular organelle;GO:0044424//intracellular part;GO:0005622//intracellular	GO:0016301//kinase activity;GO:0005488//binding;GO:0036094//small molecule binding;GO:0016773//phosphotransferase activity, alcohol group as acceptor;GO:0001883//purine nucleoside binding;GO:0032549//ribonucleoside binding;GO:0097159//organic cyclic compound binding;GO:0016740//transferase activity;GO:1901363//heterocyclic compound binding;GO:0003824//catalytic activity;GO:0005515//protein bindin…	GO:0080090//regulation of primary metabolic process;GO:0010628//positive regulation of gene expression;GO:0007275//multicellular organism development;GO:0009987//cellular process;GO:0019222//regulation of metabolic process;GO:0044707//single-multicellular organism process;GO:0010556//regulation of macromolecule biosynthetic process;GO:0032502//developmental process;GO:0051091//positive regulation…
t00034730	XP_012002399.1	5352	5293	-20.5	1	1.60994	AAUGUUUGUUG-AAAAUUUUUCGUGUGUC	x|:|||:||||xx|x|:xxx:|||x|:|x	AUGCAAGCAACACUCUG--UGGCAGAUA-	MOGAT1	PREDICTED: 2-acylglycerol O-acyltransferase 1 isoform X1 [Ovis aries]	Metabolism	Lipid metabolism	ko00561//Glycerolipid metabolism	K14458	GO:0044424//intracellular part;GO:0043231//intracellular membrane-bounded organelle;GO:0043226//organelle;GO:0044425//membrane part;GO:0005623//cell;GO:0016020//membrane;GO:0044464//cell part;GO:0031224//intrinsic component of membrane;GO:0031090//organelle membrane;GO:0043229//intracellular organelle;GO:0005622//intracellular;GO:0044422//organelle part;GO:0043227//membrane-bounded organelle	GO:0016747//transferase activity, transferring acyl groups other than amino-acyl groups;GO:0016411//acylglycerol O-acyltransferase activity;GO:0003824//catalytic activity;GO:0016740//transferase activity;GO:0008374//O-acyltransferase activity;GO:0016746//transferase activity, transferring acyl groups	GO:0006641//triglyceride metabolic process;GO:0044238//primary metabolic process;GO:0044699//single-organism process;GO:0044262//cellular carbohydrate metabolic process;GO:0044723//single-organism carbohydrate metabolic process;GO:0044710//single-organism metabolic process;GO:0006638//neutral lipid metabolic process;GO:0046339//diacylglycerol metabolic process;GO:1901615//organic hydroxy compound…
t00034730	XP_012005147.1	2970	1340	-24.4	0.995118	1.33722	AACGUUUGUCGU-CCACAAAGUCUC-	x|||||:||x||xxx|||xx||||xx	AUGCAAGCAACACUCUGUGGCAGAUA
t00034730	XP_012005154.1	2970	1340	-24.4	0.995118	1.33722	AACGUUUGUCGU-CCACAAAGUCUC-	x|||||:||x||xxx|||xx||||xx	AUGCAAGCAACACUCUGUGGCAGAUA	TXLNA	PREDICTED: alpha-taxilin [Ovis aries]	-	-	-	-	-	GO:0005488//binding;GO:0000149//SNARE binding;GO:0005515//protein binding	GO:0002376//immune system process;GO:0045321//leukocyte activation;GO:0044763//single-organism cellular process;GO:0001775//cell activation;GO:0044699//single-organism process;GO:0046649//lymphocyte activation;GO:0009987//cellular process
t00034730	XP_012007770.1	684	180	-18.4	1	0.358193	GACGUUCGGGUUAUUACAGGUUCUCGUA---	x|||||||xxx|x|xxx||:xx|x|||xxxx	AUGCAAGC--AACA--CUCUGUG-GCAGAUA	HNRNPR	PREDICTED: heterogeneous nuclear ribonucleoprotein R isoform X1 [Ovis aries]	-	-	-	-	GO:0005634//nucleus;GO:0044424//intracellular part;GO:0044428//nuclear part;GO:0032991//macromolecular complex;GO:0031974//membrane-enclosed lumen;GO:0043231//intracellular membrane-bounded organelle;GO:0044422//organelle part;GO:0005623//cell;GO:0043232//intracellular non-membrane-bounded organelle;GO:0044464//cell part;GO:0044446//intracellular organelle part;GO:0043227//membrane-bounded organe…	GO:0097159//organic cyclic compound binding;GO:0005488//binding;GO:1901363//heterocyclic compound binding;GO:0003676//nucleic acid binding;GO:0003723//RNA binding	GO:0000377//RNA splicing, via transesterification reactions with bulged adenosine as nucleophile;GO:0044260//cellular macromolecule metabolic process;GO:0043170//macromolecule metabolic process;GO:0008152//metabolic process;GO:0006807//nitrogen compound metabolic process;GO:0009987//cellular process;GO:0034641//cellular nitrogen compound metabolic process;GO:0046483//heterocycle metabolic process…
t00034730	XP_012015104.1	4274	4022	-30.1	0.545356	0.94376	AUACGUUUGAGGUUAGAUACUGACUU-	x||||||:|xx||x|||:||:|x||xx	#NAME?
t00034730	XP_012015112.1	4381	4129	-30.1	0.554288	0.94376	AUACGUUUGAGGUUAGAUACUGACUU-	x||||||:|xx||x|||:||:|x||xx	#NAME?
t00034730	XP_012015125.1	4274	4022	-30.1	0.545356	0.94376	AUACGUUUGAGGUUAGAUACUGACUU-	x||||||:|xx||x|||:||:|x||xx	#NAME?
t00034730	XP_012015135.1	4381	4129	-30.1	0.554288	0.94376	AUACGUUUGAGGUUAGAUACUGACUU-	x||||||:|xx||x|||:||:|x||xx	#NAME?	KITLG	PREDICTED: kit ligand isoform X4 [Ovis aries]	Organismal Systems;Environmental Information Processing	Signal transduction;Endocrine system;Immune system;Signaling molecules and interaction	ko04151//PI3K-Akt signaling pathway;ko04060//Cytokine-cytokine receptor interaction;ko04014//Ras signaling pathway;ko04015//Rap1 signaling pathway;ko04072//Phospholipase D signaling pathway;ko04916//Melanogenesis;ko04640//Hematopoietic cell lineage	K05461	GO:0005622//intracellular;GO:0043226//organelle;GO:0005623//cell;GO:0016020//membrane;GO:0043229//intracellular organelle;GO:0043232//intracellular non-membrane-bounded organelle;GO:0044425//membrane part;GO:0044464//cell part;GO:0044424//intracellular part;GO:0005576//extracellular region;GO:0043228//non-membrane-bounded organelle;GO:0044421//extracellular region part;GO:0031224//intrinsic compo…	GO:0005126//cytokine receptor binding;GO:0005488//binding;GO:0005102//receptor binding;GO:0005515//protein binding	GO:0009889//regulation of biosynthetic process;GO:0009966//regulation of signal transduction;GO:0006275//regulation of DNA replication;GO:0001932//regulation of protein phosphorylation;GO:0048731//system development;GO:0007154//cell communication;GO:0065009//regulation of molecular function;GO:0050790//regulation of catalytic activity;GO:0044707//single-multicellular organism process;GO:0007275//…
t00034730	XP_012015894.1	951	600	-18.2	1	1.69894	UUACGUUCGUC----------------	x|||||||||xxxxxxxxxxxxxxxxx	#NAME?
t00034730	XP_012015901.1	951	600	-18.2	1	1.69894	UUACGUUCGUC----------------	x|||||||||xxxxxxxxxxxxxxxxx	#NAME?
t00034730	XP_012015908.1	951	600	-18.2	1	1.69894	UUACGUUCGUC----------------	x|||||||||xxxxxxxxxxxxxxxxx	#NAME?
t00034730	XP_012015915.1	951	600	-18.2	1	1.69894	UUACGUUCGUC----------------	x|||||||||xxxxxxxxxxxxxxxxx	#NAME?
t00034730	XP_012015923.1	951	600	-18.2	1	1.69894	UUACGUUCGUC----------------	x|||||||||xxxxxxxxxxxxxxxxx	#NAME?
t00034730	XP_012015930.1	951	600	-18.2	1	1.69894	UUACGUUCGUC----------------	x|||||||||xxxxxxxxxxxxxxxxx	#NAME?
t00034730	XP_012015934.1	951	600	-18.2	1	1.69894	UUACGUUCGUC----------------	x|||||||||xxxxxxxxxxxxxxxxx	#NAME?
t00034730	XP_012015939.1	951	600	-18.2	1	1.69894	UUACGUUCGUC----------------	x|||||||||xxxxxxxxxxxxxxxxx	#NAME?
t00034730	XP_012015946.1	951	600	-18.2	1	1.69894	UUACGUUCGUC----------------	x|||||||||xxxxxxxxxxxxxxxxx	#NAME?
t00034730	XP_012015948.1	951	600	-18.2	1	1.69894	UUACGUUCGUC----------------	x|||||||||xxxxxxxxxxxxxxxxx	#NAME?
t00034730	XP_012015956.1	951	600	-18.2	1	1.69894	UUACGUUCGUC----------------	x|||||||||xxxxxxxxxxxxxxxxx	#NAME?
t00034730	XP_012020583.1	2932	355	-16.8	1	1.93936	GACGUUCGG-----------------	x|||||||xxxxxxxxxxxxxxxxxx	AUGCAAGCAACACUCUGUGGCAGAUA
t00034730	XP_012020593.1	2932	355	-16.8	1	1.93936	GACGUUCGG-----------------	x|||||||xxxxxxxxxxxxxxxxxx	AUGCAAGCAACACUCUGUGGCAGAUA
t00034730	XP_012020611.1	2932	355	-16.8	1	1.93936	GACGUUCGG-----------------	x|||||||xxxxxxxxxxxxxxxxxx	AUGCAAGCAACACUCUGUGGCAGAUA
t00034730	XP_012020621.1	2932	355	-16.8	1	1.93936	GACGUUCGG-----------------	x|||||||xxxxxxxxxxxxxxxxxx	AUGCAAGCAACACUCUGUGGCAGAUA
t00034730	XP_012020629.1	2932	355	-16.8	1	1.93936	GACGUUCGG-----------------	x|||||||xxxxxxxxxxxxxxxxxx	AUGCAAGCAACACUCUGUGGCAGAUA
t00034730	XP_012020635.1	1444	123	-18.1	1	1.6372	GACGUUCGUC----------------	x||||||||xxxxxxxxxxxxxxxxx	AUGCAAGCAACACUCUGUGGCAGAUA
t00034730	XP_012020636.1	2932	355	-16.8	1	1.93936	GACGUUCGG-----------------	x|||||||xxxxxxxxxxxxxxxxxx	AUGCAAGCAACACUCUGUGGCAGAUA
t00034730	XP_012022853.1	3398	2605	-24.9	0.992556	0.0464582	AACGUUCGAAUCGACAGAGACGGUGA----	x|||||||xx|x|xxx|||||:x:|xxxxx	AUGCAAGC--AAC--ACUCUGUGGCAGAUA	TIA1	PREDICTED: nucleolysin TIA-1 isoform p40 isoform X5 [Ovis aries]	-	-	-	-	GO:0043231//intracellular membrane-bounded organelle;GO:0044424//intracellular part;GO:0005623//cell;GO:0043226//organelle;GO:1990904//ribonucleoprotein complex;GO:0005737//cytoplasm;GO:0044444//cytoplasmic part;GO:0036464//cytoplasmic ribonucleoprotein granule;GO:0043229//intracellular organelle;GO:0005622//intracellular;GO:0043227//membrane-bounded organelle;GO:0035770//ribonucleoprotein granul…	GO:0005488//binding;GO:0003676//nucleic acid binding;GO:1901363//heterocyclic compound binding;GO:0097159//organic cyclic compound binding;GO:0003723//RNA binding	GO:0019222//regulation of metabolic process;GO:0051252//regulation of RNA metabolic process;GO:0048519//negative regulation of biological process;GO:0001818//negative regulation of cytokine production;GO:0031323//regulation of cellular metabolic process;GO:0034248//regulation of cellular amide metabolic process;GO:0051241//negative regulation of multicellular organismal process;GO:0010468//regula…
t00034730	XP_012024751.1	1728	226	-19.2	1	1.13613	CACGUUCGU-GU-AAACCAUGACUC-	x||||||||x||xxx||xx:|x||xx	AUGCAAGCAACACUCUGUGGCAGAUA	SFTPB	PREDICTED: LOW QUALITY PROTEIN: pulmonary surfactant-associated protein B isoform X1 [Ovis aries]	-	-	-	-	GO:0044444//cytoplasmic part;GO:0044424//intracellular part;GO:0005773//vacuole;GO:0043231//intracellular membrane-bounded organelle;GO:0044464//cell part;GO:0005623//cell;GO:0005622//intracellular;GO:0000323//lytic vacuole;GO:0043229//intracellular organelle;GO:0005737//cytoplasm;GO:0043227//membrane-bounded organelle;GO:0043226//organelle	-	GO:0044699//single-organism process;GO:0008152//metabolic process;GO:0006643//membrane lipid metabolic process;GO:0044710//single-organism metabolic process;GO:0006629//lipid metabolic process;GO:0044707//single-multicellular organism process;GO:0009987//cellular process;GO:0044237//cellular metabolic process;GO:0032501//multicellular organismal process;GO:0071704//organic substance metabolic pro…
t00034730	XP_012025431.1	819	212	-25.6	0.581359	1.1526	GACGUUCGGUG-GGGGGUUUUACUU-	x|||||||x||x|:|:xx::xx||xx	AUGCAAGCAACACUCUGUGGCAGAUA
t00034730	XP_012025438.1	819	212	-25.6	0.581359	1.1526	GACGUUCGGUG-GGGGGUUUUACUU-	x|||||||x||x|:|:xx::xx||xx	AUGCAAGCAACACUCUGUGGCAGAUA	IL36A	PREDICTED: interleukin-36 alpha isoform X2 [Ovis aries]	-	-	-	-	-	-	-
t00034730	XP_012028212.1	3497	930	-25.5	0.980973	1.30675	GACGUUUGU-GUCGAGAGAGUGA----	x|||||:||x||x||||x|x:|xxxxx	AUGCAAGCAACA-CUCUGUGGCAGAUA
t00034730	XP_012028217.1	4361	1794	-25.5	0.991752	1.30675	GACGUUUGU-GUCGAGAGAGUGA----	x|||||:||x||x||||x|x:|xxxxx	AUGCAAGCAACA-CUCUGUGGCAGAUA
t00034730	XP_012028229.1	3497	930	-25.5	0.980973	1.30675	GACGUUUGU-GUCGAGAGAGUGA----	x|||||:||x||x||||x|x:|xxxxx	AUGCAAGCAACA-CUCUGUGGCAGAUA
t00034730	XP_012029136.1	6417	4200	-24.7	0.999864	0.720413	GAUGUUCGUUGUGUUUUGAUCCUUCC--	x|:||||||||||xxx:xxx||x||xxx	AUGCAAGCAACACUCUG--UGGCAGAUA
t00034730	XP_012029200.1	4958	204	-23.8	0.999965	1.06405	AAUGUUCGUGACUUUUGAGA---UGUCUU-	x|:||||||xxx|xx|||||xxx:||||xx	AUGCAAGCA---A-CACUCUGUGGCAGAUA
t00034730	XP_012029361.1	896	811	-17.7	1	1.98466	AUACGUUCGA-----------------	x||||||||xxxxxxxxxxxxxxxxxx	#NAME?
t00034730	XP_012029436.1	3789	1099	-17.9	1	0.702091	AUACGUUCGAUAAAAG--UCUAUCUU-	x||||||||x|xxx||xxx|:x|||xx	#NAME?
t00034730	XP_012029437.1	3789	1099	-17.9	1	0.702091	AUACGUUCGAUAAAAG--UCUAUCUU-	x||||||||x|xxx||xxx|:x|||xx	#NAME?
t00034730	XP_012029438.1	3789	1099	-17.9	1	0.702091	AUACGUUCGAUAAAAG--UCUAUCUU-	x||||||||x|xxx||xxx|:x|||xx	#NAME?
t00034730	XP_012029439.1	3789	1099	-17.9	1	0.702091	AUACGUUCGAUAAAAG--UCUAUCUU-	x||||||||x|xxx||xxx|:x|||xx	#NAME?
t00034730	XP_012029440.1	3789	1099	-17.9	1	0.702091	AUACGUUCGAUAAAAG--UCUAUCUU-	x||||||||x|xxx||xxx|:x|||xx	#NAME?
t00034730	XP_012029441.1	3789	1099	-17.9	1	0.702091	AUACGUUCGAUAAAAG--UCUAUCUU-	x||||||||x|xxx||xxx|:x|||xx	#NAME?	MGAT4C	PREDICTED: alpha-1,3-mannosyl-glycoprotein 4-beta-N-acetylglucosaminyltransferase C [Ovis aries musimon]	Metabolism	Glycan biosynthesis and metabolism	ko00510//N-Glycan biosynthesis	K13748	GO:0031224//intrinsic component of membrane;GO:0044422//organelle part;GO:0005623//cell;GO:0016020//membrane;GO:0044464//cell part;GO:0043226//organelle;GO:0043229//intracellular organelle;GO:0044425//membrane part;GO:0044424//intracellular part;GO:0031090//organelle membrane;GO:0005622//intracellular;GO:0043227//membrane-bounded organelle;GO:0043231//intracellular membrane-bounded organelle	GO:0043167//ion binding;GO:0008194//UDP-glycosyltransferase activity;GO:0043169//cation binding;GO:0016757//transferase activity, transferring glycosyl groups;GO:0016740//transferase activity;GO:0005488//binding;GO:0008375//acetylglucosaminyltransferase activity;GO:0003824//catalytic activity;GO:0016758//transferase activity, transferring hexosyl groups	GO:0043170//macromolecule metabolic process;GO:0044238//primary metabolic process;GO:0009987//cellular process;GO:0009101//glycoprotein biosynthetic process;GO:0071704//organic substance metabolic process;GO:0043413//macromolecule glycosylation;GO:0009059//macromolecule biosynthetic process;GO:0006486//protein glycosylation;GO:0034645//cellular macromolecule biosynthetic process;GO:1901135//carbo…
t00034730	XP_012029458.1	1453	1072	-17.1	1	1.98466	UUACGUUCGA-----------------	x||||||||xxxxxxxxxxxxxxxxxx	#NAME?
t00034730	XP_012029505.1	1712	1652	-19.3	1	0.861793	UUACGUUCGGUGUAAAAUUACAUCA-----	x||||||||x|||xxx|xx|||:|xxxxxx	#NAME?
t00034730	XP_012029506.1	1712	1652	-19.3	1	0.861793	UUACGUUCGGUGUAAAAUUACAUCA-----	x||||||||x|||xxx|xx|||:|xxxxxx	#NAME?
t00034730	XP_012030543.1	3970	938	-21.8	1	0.336215	CACGUUCGUUAUUGAAUAGGUCCC-----	x|||||||||xx|||xxx:xx||xxxxxx	AUGCAAGCAA-CACU--CUGUGGCAGAUA
t00034730	XP_012030731.1	432	308	-17	1	1.93936	GACGUUCGA-----------------	x|||||||xxxxxxxxxxxxxxxxxx	AUGCAAGCAACACUCUGUGGCAGAUA	BORCS5	PREDICTED: loss of heterozygosity 12 chromosomal region 1 protein homolog isoform X2 [Bubalus bubalis]	-	-	-	-	-	-	-
t00034730	XP_012030851.1	4112	2947	-23.4	0.999968	0.758702	AUACGUUUGU-GU-AGUACAC-GAGUGG	x||||||:||x||x||x||||x|xx|:x	#NAME?	APOBEC1	PREDICTED: C->U-editing enzyme APOBEC-1 [Ovis aries]	-	-	-	-	GO:0005622//intracellular;GO:0005623//cell;GO:0044464//cell part;GO:0044424//intracellular part	GO:0043169//cation binding;GO:0046872//metal ion binding;GO:0097159//organic cyclic compound binding;GO:0016787//hydrolase activity;GO:0003676//nucleic acid binding;GO:0016810//hydrolase activity, acting on carbon-nitrogen (but not peptide) bonds;GO:0043167//ion binding;GO:1901363//heterocyclic compound binding;GO:0003824//catalytic activity;GO:0005488//binding;GO:0046914//transition metal ion bi…	GO:0048518//positive regulation of biological process;GO:0016070//RNA metabolic process;GO:0008283//cell proliferation;GO:0019219//regulation of nucleobase-containing compound metabolic process;GO:0009451//RNA modification;GO:0050794//regulation of cellular process;GO:0010468//regulation of gene expression;GO:0048522//positive regulation of cellular process;GO:0035510//DNA dealkylation;GO:0043488…
t00034730	XP_012031143.1	2977	771	-24.2	0.996908	0.0521058	GACGUUUGCCUUUGUG-GACGAAAGG----	x|||||:|xxx|||||x|||:xxx|xxxxx	AUGCAAGC---AACACUCUGU-GGCAGAUA
t00034730	XP_012031144.1	2977	771	-24.2	0.996908	0.0521058	GACGUUUGCCUUUGUG-GACGAAAGG----	x|||||:|xxx|||||x|||:xxx|xxxxx	AUGCAAGC---AACACUCUGU-GGCAGAUA	PARVB	PREDICTED: beta-parvin isoform X2 [Ovis aries]	Cellular Processes	Cellular commiunity	ko04510//Focal adhesion	K06275	GO:0031252//cell leading edge;GO:0070161//anchoring junction;GO:0044464//cell part;GO:0030054//cell junction;GO:0030055//cell-substrate junction;GO:0005912//adherens junction;GO:0005924//cell-substrate adherens junction;GO:0005623//cell	-	GO:0009987//cellular process;GO:0022607//cellular component assembly;GO:0006996//organelle organization;GO:0030030//cell projection organization;GO:0007010//cytoskeleton organization;GO:0030036//actin cytoskeleton organization;GO:0044763//single-organism cellular process;GO:0022610//biological adhesion;GO:1902589//single-organism organelle organization;GO:0044085//cellular component biogenesis;GO…
t00034730	XP_012031150.1	4136	233	-18.7	1	1.46299	AACGUUCGUUC---------------	x|||||||||xxxxxxxxxxxxxxxx	AUGCAAGCAACACUCUGUGGCAGAUA	LDOC1L	PREDICTED: LOW QUALITY PROTEIN: protein LDOC1L [Ovis aries]	-	-	-	-	-	-	-
t00034730	XP_012031568.1	3100	1482	-26.4	0.916436	1.67495	GAUGUUUGGUGUACCACACCGGUUAUU	x|:|||:|x|||xxx||||||x:|||x	AUGCAAGCAACACUCUGUGGCAGAUA-
t00034730	XP_012031771.2	2518	180	-24.4	0.989947	0.756416	AACGUUCGUAAUGACGAAAGGUGUUUU-	x||||||||xx|||x||xx:x:||:|xx	AUGCAAGCAACACU-CU-GUGGCAGAUA
t00034730	XP_012031772.1	2518	180	-24.4	0.989947	0.756416	AACGUUCGUAAUGACGAAAGGUGUUUU-	x||||||||xx|||x||xx:x:||:|xx	AUGCAAGCAACACU-CU-GUGGCAGAUA
t00034730	XP_012031773.1	2518	180	-24.4	0.989947	0.756416	AACGUUCGUAAUGACGAAAGGUGUUUU-	x||||||||xx|||x||xx:x:||:|xx	AUGCAAGCAACACU-CU-GUGGCAGAUA
t00034730	XP_012031774.1	2518	180	-24.4	0.989947	0.756416	AACGUUCGUAAUGACGAAAGGUGUUUU-	x||||||||xx|||x||xx:x:||:|xx	AUGCAAGCAACACU-CU-GUGGCAGAUA
t00034730	XP_012032035.1	2868	1788	-18.5	1	0.620833	GACGUUCGCUCCUUCCGUUGGUGUCUC-	x|||||||x|xxx|xx|xx:x:||||xx	AUGCAAGCAA--CACUCUGUGGCAGAUA
t00034730	XP_012032037.1	2868	1788	-18.5	1	0.620833	GACGUUCGCUCCUUCCGUUGGUGUCUC-	x|||||||x|xxx|xx|xx:x:||||xx	AUGCAAGCAA--CACUCUGUGGCAGAUA
t00034730	XP_012032039.1	2868	1788	-18.5	1	0.620833	GACGUUCGCUCCUUCCGUUGGUGUCUC-	x|||||||x|xxx|xx|xx:x:||||xx	AUGCAAGCAA--CACUCUGUGGCAGAUA
t00034730	XP_012032040.1	2868	1788	-18.5	1	0.620833	GACGUUCGCUCCUUCCGUUGGUGUCUC-	x|||||||x|xxx|xx|xx:x:||||xx	AUGCAAGCAA--CACUCUGUGGCAGAUA
t00034730	XP_012032041.1	2868	1788	-18.5	1	0.620833	GACGUUCGCUCCUUCCGUUGGUGUCUC-	x|||||||x|xxx|xx|xx:x:||||xx	AUGCAAGCAA--CACUCUGUGGCAGAUA
t00034730	XP_012032042.1	2868	1788	-18.5	1	0.620833	GACGUUCGCUCCUUCCGUUGGUGUCUC-	x|||||||x|xxx|xx|xx:x:||||xx	AUGCAAGCAA--CACUCUGUGGCAGAUA
t00034730	XP_012032043.1	2868	1788	-18.5	1	0.620833	GACGUUCGCUCCUUCCGUUGGUGUCUC-	x|||||||x|xxx|xx|xx:x:||||xx	AUGCAAGCAA--CACUCUGUGGCAGAUA
t00034730	XP_012032044.1	2868	1788	-18.5	1	0.620833	GACGUUCGCUCCUUCCGUUGGUGUCUC-	x|||||||x|xxx|xx|xx:x:||||xx	AUGCAAGCAA--CACUCUGUGGCAGAUA
t00034730	XP_012032045.1	2868	1788	-18.5	1	0.620833	GACGUUCGCUCCUUCCGUUGGUGUCUC-	x|||||||x|xxx|xx|xx:x:||||xx	AUGCAAGCAA--CACUCUGUGGCAGAUA
t00034730	XP_012032046.1	2868	1788	-18.5	1	0.620833	GACGUUCGCUCCUUCCGUUGGUGUCUC-	x|||||||x|xxx|xx|xx:x:||||xx	AUGCAAGCAA--CACUCUGUGGCAGAUA
t00034730	XP_012032047.1	2868	1788	-18.5	1	0.620833	GACGUUCGCUCCUUCCGUUGGUGUCUC-	x|||||||x|xxx|xx|xx:x:||||xx	AUGCAAGCAA--CACUCUGUGGCAGAUA
t00034730	XP_012032048.1	2868	1788	-18.5	1	0.620833	GACGUUCGCUCCUUCCGUUGGUGUCUC-	x|||||||x|xxx|xx|xx:x:||||xx	AUGCAAGCAA--CACUCUGUGGCAGAUA	NAPEPLD	PREDICTED: N-acyl-phosphatidylethanolamine-hydrolyzing phospholipase D isoform X3 [Ovis aries musimon]	Organismal Systems	Nervous system	ko04723//Retrograde endocannabinoid signaling	K13985	GO:0031988//membrane-bounded vesicle;GO:0043227//membrane-bounded organelle;GO:0043226//organelle;GO:0031982//vesicle	GO:0005488//binding;GO:0016787//hydrolase activity;GO:0016788//hydrolase activity, acting on ester bonds;GO:0046872//metal ion binding;GO:0046914//transition metal ion binding;GO:0043167//ion binding;GO:0003824//catalytic activity;GO:0016298//lipase activity;GO:0043169//cation binding;GO:0004620//phospholipase activity	GO:0044255//cellular lipid metabolic process;GO:0044699//single-organism process;GO:0006629//lipid metabolic process;GO:0044238//primary metabolic process;GO:0006796//phosphate-containing compound metabolic process;GO:0044710//single-organism metabolic process;GO:0008152//metabolic process;GO:0044237//cellular metabolic process;GO:0009987//cellular process;GO:0006644//phospholipid metabolic proce…
t00034730	XP_012032127.1	1101	137	-16.7	1	1.93936	CACGUUCGA-----------------	x|||||||xxxxxxxxxxxxxxxxxx	AUGCAAGCAACACUCUGUGGCAGAUA
t00034730	XP_012032128.1	1101	137	-16.7	1	1.93936	CACGUUCGA-----------------	x|||||||xxxxxxxxxxxxxxxxxx	AUGCAAGCAACACUCUGUGGCAGAUA
t00034730	XP_012032129.1	1364	400	-16.7	1	1.93936	CACGUUCGA-----------------	x|||||||xxxxxxxxxxxxxxxxxx	AUGCAAGCAACACUCUGUGGCAGAUA	PNPLA8	PREDICTED: calcium-independent phospholipase A2-gamma isoform X3 [Ovis aries]	-	-	-	-	GO:0044439//peroxisomal part;GO:0005777//peroxisome;GO:0043229//intracellular organelle;GO:0044464//cell part;GO:0044422//organelle part;GO:0005623//cell;GO:0044438//microbody part;GO:0042579//microbody;GO:0005737//cytoplasm;GO:0044444//cytoplasmic part;GO:0044446//intracellular organelle part;GO:0043227//membrane-bounded organelle;GO:0044424//intracellular part;GO:0005622//intracellular;GO:00432…	GO:0004620//phospholipase activity;GO:0016788//hydrolase activity, acting on ester bonds;GO:0003824//catalytic activity;GO:0016787//hydrolase activity;GO:0052689//carboxylic ester hydrolase activity;GO:0016298//lipase activity;GO:0004623//phospholipase A2 activity	GO:0051179//localization;GO:0044255//cellular lipid metabolic process;GO:0006082//organic acid metabolic process;GO:0046903//secretion;GO:0046164//alcohol catabolic process;GO:0016265//death;GO:0015711//organic anion transport;GO:0044238//primary metabolic process;GO:0044282//small molecule catabolic process;GO:0009056//catabolic process;GO:0006793//phosphorus metabolic process;GO:0046942//carbox…
t00034730	XP_012032153.1	3862	518	-24	0.999584	0.463689	CUAUGUUCGUCACUGUGA-UUAAAGACUAUG	x||:||||||xxx|||||xx:|xx|x||||x	-AUGCAAGCA---ACACUCUGUGGCAGAUA-
t00034730	XP_012032156.1	3862	518	-24	0.999584	0.463689	CUAUGUUCGUCACUGUGA-UUAAAGACUAUG	x||:||||||xxx|||||xx:|xx|x||||x	-AUGCAAGCA---ACACUCUGUGGCAGAUA-
t00034730	XP_012032157.1	3862	518	-24	0.999584	0.463689	CUAUGUUCGUCACUGUGA-UUAAAGACUAUG	x||:||||||xxx|||||xx:|xx|x||||x	-AUGCAAGCA---ACACUCUGUGGCAGAUA-
t00034730	XP_012032158.1	3862	518	-24	0.999584	0.463689	CUAUGUUCGUCACUGUGA-UUAAAGACUAUG	x||:||||||xxx|||||xx:|xx|x||||x	-AUGCAAGCA---ACACUCUGUGGCAGAUA-
t00034730	XP_012032162.1	3862	518	-24	0.999584	0.463689	CUAUGUUCGUCACUGUGA-UUAAAGACUAUG	x||:||||||xxx|||||xx:|xx|x||||x	-AUGCAAGCA---ACACUCUGUGGCAGAUA-
t00034730	XP_012032163.1	3862	518	-24	0.999584	0.463689	CUAUGUUCGUCACUGUGA-UUAAAGACUAUG	x||:||||||xxx|||||xx:|xx|x||||x	-AUGCAAGCA---ACACUCUGUGGCAGAUA-
t00034730	XP_012032427.1	778	664	-17	1	1.93936	GACGUUCGA-----------------	x|||||||xxxxxxxxxxxxxxxxxx	AUGCAAGCAACACUCUGUGGCAGAUA
t00034730	XP_012032428.1	778	664	-17	1	1.93936	GACGUUCGA-----------------	x|||||||xxxxxxxxxxxxxxxxxx	AUGCAAGCAACACUCUGUGGCAGAUA
t00034730	XP_012032431.1	778	664	-17	1	1.93936	GACGUUCGA-----------------	x|||||||xxxxxxxxxxxxxxxxxx	AUGCAAGCAACACUCUGUGGCAGAUA
t00034730	XP_012032432.1	778	664	-17	1	1.93936	GACGUUCGA-----------------	x|||||||xxxxxxxxxxxxxxxxxx	AUGCAAGCAACACUCUGUGGCAGAUA
t00034730	XP_012032434.1	778	664	-17	1	1.93936	GACGUUCGA-----------------	x|||||||xxxxxxxxxxxxxxxxxx	AUGCAAGCAACACUCUGUGGCAGAUA
t00034730	XP_012032436.1	778	664	-17	1	1.93936	GACGUUCGA-----------------	x|||||||xxxxxxxxxxxxxxxxxx	AUGCAAGCAACACUCUGUGGCAGAUA
t00034730	XP_012032437.1	778	664	-17	1	1.93936	GACGUUCGA-----------------	x|||||||xxxxxxxxxxxxxxxxxx	AUGCAAGCAACACUCUGUGGCAGAUA
t00034730	XP_012032438.1	778	664	-17	1	1.93936	GACGUUCGA-----------------	x|||||||xxxxxxxxxxxxxxxxxx	AUGCAAGCAACACUCUGUGGCAGAUA
t00034730	XP_012032442.1	778	664	-17	1	1.93936	GACGUUCGA-----------------	x|||||||xxxxxxxxxxxxxxxxxx	AUGCAAGCAACACUCUGUGGCAGAUA
t00034730	XP_012032443.1	778	664	-17	1	1.93936	GACGUUCGA-----------------	x|||||||xxxxxxxxxxxxxxxxxx	AUGCAAGCAACACUCUGUGGCAGAUA
t00034730	XP_012032444.1	778	664	-17	1	1.93936	GACGUUCGA-----------------	x|||||||xxxxxxxxxxxxxxxxxx	AUGCAAGCAACACUCUGUGGCAGAUA	CADPS2	PREDICTED: calcium-dependent secretion activator 2 isoform X6 [Ovis aries]	-	-	-	-	GO:0098805//whole membrane;GO:0044425//membrane part;GO:0043231//intracellular membrane-bounded organelle;GO:0044424//intracellular part;GO:0031982//vesicle;GO:0044464//cell part;GO:0044459//plasma membrane part;GO:0044456//synapse part;GO:0043229//intracellular organelle;GO:0043226//organelle;GO:0005622//intracellular;GO:0098589//membrane region;GO:0016020//membrane;GO:0005886//plasma membrane;G…	-	GO:0017157//regulation of exocytosis;GO:0043933//macromolecular complex subunit organization;GO:0032879//regulation of localization;GO:0060341//regulation of cellular localization;GO:0071840//cellular component organization or biogenesis;GO:0065007//biological regulation;GO:0060627//regulation of vesicle-mediated transport;GO:0009987//cellular process;GO:0043623//cellular protein complex assembly…
t00034730	XP_012032503.1	3218	291	-18.5	1	1.06488	UUACGUUCGU-GUU-------------	x|||||||||x||xxxxxxxxxxxxxx	#NAME?
t00034730	XP_012032577.1	12351	10763	-25.3	0.999991	1.74604	CUAUGUUUGUAGUGGGAGAGUUGGUGUU-	x||:|||:||xx||x||||xx:x||x|xx	#NAME?	CNOT4	PREDICTED: CCR4-NOT transcription complex subunit 4 isoform X6 [Capra hircus]	Genetic Information Processing	Folding, sorting and degradation	ko03018//RNA degradation	K10643	GO:0043234//protein complex;GO:0032991//macromolecular complex	GO:0043167//ion binding;GO:0019787//ubiquitin-like protein transferase activity;GO:0003723//RNA binding;GO:0003676//nucleic acid binding;GO:0046872//metal ion binding;GO:0043169//cation binding;GO:0003824//catalytic activity;GO:0097159//organic cyclic compound binding;GO:0046914//transition metal ion binding;GO:0005488//binding;GO:1901363//heterocyclic compound binding;GO:0016740//transferase act…	GO:0043170//macromolecule metabolic process;GO:0044260//cellular macromolecule metabolic process;GO:0036211//protein modification process;GO:0043412//macromolecule modification;GO:0070647//protein modification by small protein conjugation or removal;GO:0016567//protein ubiquitination;GO:0071704//organic substance metabolic process;GO:0044238//primary metabolic process;GO:0019538//protein metaboli…
t00034730	XP_012032759.1	1354	189	-20.7	0.999997	0.0836211	UUACGUUCGAACUUUAGA-AGUUUGUGUAUG	x||||||||xxx||xx||x|xx::||x|||x	-AUGCAAGC---AACACUCUGUGGCAGAUA-
t00034730	XP_012032905.1	362	303	-18.9	0.999787	1.46299	AACGUUCGUUA---------------	x|||||||||xxxxxxxxxxxxxxxx	AUGCAAGCAACACUCUGUGGCAGAUA	NCAPG2	PREDICTED: condensin-2 complex subunit G2 isoform X1 [Ovis aries]	-	-	-	-	GO:0032991//macromolecular complex;GO:0043229//intracellular organelle;GO:0044464//cell part;GO:0005622//intracellular;GO:0044424//intracellular part;GO:0043226//organelle;GO:0043227//membrane-bounded organelle;GO:0043231//intracellular membrane-bounded organelle;GO:0005623//cell;GO:0043234//protein complex	GO:0005515//protein binding;GO:0042393//histone binding;GO:0005488//binding	GO:0071702//organic substance transport;GO:0045184//establishment of protein localization;GO:0006810//transport;GO:0033036//macromolecule localization;GO:0051179//localization;GO:0008104//protein localization;GO:0015031//protein transport;GO:0051234//establishment of localization
t00034730	XP_012032965.1	2724	352	-17	1	1.93936	GACGUUCGA-----------------	x|||||||xxxxxxxxxxxxxxxxxx	AUGCAAGCAACACUCUGUGGCAGAUA
t00034730	XP_012032966.1	345	329	-17	1	1.93936	AACGUUCGA-----------------	x|||||||xxxxxxxxxxxxxxxxxx	AUGCAAGCAACACUCUGUGGCAGAUA	ACP5	tartrate-resistant acid phosphatase type 5 precursor [Ovis aries]	Organismal Systems;Cellular Processes	Development;Transport and catabolism	ko04142//Lysosome;ko04380//Osteoclast differentiation	K14379	GO:0005623//cell;GO:0043229//intracellular organelle;GO:0044424//intracellular part;GO:0044464//cell part;GO:0044444//cytoplasmic part;GO:0031988//membrane-bounded vesicle;GO:0043226//organelle;GO:0000323//lytic vacuole;GO:0043231//intracellular membrane-bounded organelle;GO:0005773//vacuole;GO:0005622//intracellular;GO:0043227//membrane-bounded organelle;GO:0031982//vesicle;GO:0005737//cytoplasm	GO:0046914//transition metal ion binding;GO:0005506//iron ion binding;GO:0003824//catalytic activity;GO:0046872//metal ion binding;GO:0005488//binding;GO:0043169//cation binding;GO:0043167//ion binding	GO:0006793//phosphorus metabolic process;GO:1902578//single-organism localization;GO:0006952//defense response;GO:2000377//regulation of reactive oxygen species metabolic process;GO:0032652//regulation of interleukin-1 production;GO:0050789//regulation of biological process;GO:0009617//response to bacterium;GO:0001818//negative regulation of cytokine production;GO:0008152//metabolic process;GO:00…
t00034730	XP_012033029.1	1515	1179	-24.9	0.900264	0.29514	GUACGUUCGAAGAAGGAAACC-UCUAC	x||||||||xx|xx:||x|||x||||x	#NAME?	LOC101102231	PREDICTED: histone H2B type 3-B [Canis lupus familiaris]	-	-	-	-	-	-	-
t00034730	XP_012033120.1	438	177	-26.4	0.237905	0.847834	AACGUUCGAGGAGAGAGGGUGG----	x|||||||xx|x||||x:x:|xxxxx	AUGCAAGCAACACUCUGUGGCAGAUA	FAM32A	PREDICTED: protein FAM32A isoform X1 [Ovis aries]	Cellular Processes	Transport and catabolism	ko04142//Lysosome	K12393	GO:0043232//intracellular non-membrane-bounded organelle;GO:0005622//intracellular;GO:0043231//intracellular membrane-bounded organelle;GO:0005623//cell;GO:0043227//membrane-bounded organelle;GO:0044424//intracellular part;GO:0044464//cell part;GO:0043229//intracellular organelle;GO:0043228//non-membrane-bounded organelle;GO:0043226//organelle	GO:1901363//heterocyclic compound binding;GO:0097159//organic cyclic compound binding;GO:0003676//nucleic acid binding;GO:0005488//binding;GO:0003723//RNA binding	GO:0044699//single-organism process;GO:0008219//cell death;GO:0044763//single-organism cellular process;GO:0012501//programmed cell death;GO:0016265//death;GO:0009987//cellular process
t00034730	XP_012033145.1	2750	236	-18.8	1	1.51974	CUACGUUCGUUC---------------	x||||||||||xxxxxxxxxxxxxxxx	#NAME?	KIAA1324	PREDICTED: UPF0577 protein KIAA1324 homolog isoform X2 [Ovis aries musimon]	-	-	-	-	GO:0005737//cytoplasm;GO:0005623//cell;GO:0044464//cell part;GO:0043226//organelle;GO:0043231//intracellular membrane-bounded organelle;GO:0031984//organelle subcompartment;GO:0044425//membrane part;GO:0005622//intracellular;GO:0031224//intrinsic component of membrane;GO:0012505//endomembrane system;GO:0031988//membrane-bounded vesicle;GO:0044446//intracellular organelle part;GO:0043229//intracel…	GO:0005488//binding;GO:0003723//RNA binding;GO:0097159//organic cyclic compound binding;GO:1901363//heterocyclic compound binding;GO:0003676//nucleic acid binding	GO:0006914//autophagy;GO:0006915//apoptotic process;GO:0044085//cellular component biogenesis;GO:0097192//extrinsic apoptotic signaling pathway in absence of ligand;GO:0016265//death;GO:0065007//biological regulation;GO:0006996//organelle organization;GO:0097190//apoptotic signaling pathway;GO:0048522//positive regulation of cellular process;GO:0044763//single-organism cellular process;GO:0012501…
t00034730	XP_012033461.1	2039	1308	-33.4	0.086309	0.228654	CACGUUCGU--GGGGACUCCGUA---	x||||||||xxx|:|||x||||xxxx	AUGCAAGCAACACUCUGUGGCAGAUA	CCDC94	PREDICTED: LOW QUALITY PROTEIN: coiled-coil domain-containing protein 94 [Ovis aries]	-	-	-	-	-	-	-
t00034730	XP_012033549.1	3247	2286	-21.8	1	0.00839511	AUACGUUCG-AGAGAGAGCAUA------	x||||||||xx|x||||x||:xxxxxxx	#NAME?	LYRM7	PREDICTED: complex III assembly factor LYRM7 isoform X2 [Ovis aries]	-	-	-	-	GO:0044444//cytoplasmic part;GO:0044464//cell part;GO:0044446//intracellular organelle part;GO:0044429//mitochondrial part;GO:0043227//membrane-bounded organelle;GO:0043231//intracellular membrane-bounded organelle;GO:0043229//intracellular organelle;GO:0044422//organelle part;GO:0005623//cell;GO:0044424//intracellular part;GO:0005622//intracellular;GO:0043226//organelle;GO:0005739//mitochondrion…	-	-
t00034730	XP_012033587.1	7322	938	-20.3	1	1.98985	AAUGUUUGCGAUCGAGAGUCC--UUGA	x|:|||:|xxx|x||||xx||xx:|:x	AUGCAAGCAACA-CUCUGUGGCAGAUA	RBM15	TPA: OTT-MAL-like [Bos taurus]	-	-	-	-	GO:0005623//cell;GO:0043231//intracellular membrane-bounded organelle;GO:0044424//intracellular part;GO:0005622//intracellular;GO:0043226//organelle;GO:0043229//intracellular organelle;GO:0044464//cell part;GO:0043227//membrane-bounded organelle	GO:0036094//small molecule binding;GO:0097159//organic cyclic compound binding;GO:0003676//nucleic acid binding;GO:0003723//RNA binding;GO:1901363//heterocyclic compound binding;GO:0005488//binding	GO:0045595//regulation of cell differentiation;GO:0048856//anatomical structure development;GO:0050789//regulation of biological process;GO:0009653//anatomical structure morphogenesis;GO:0048518//positive regulation of biological process;GO:0048534//hematopoietic or lymphoid organ development;GO:0003007//heart morphogenesis;GO:1903506//regulation of nucleic acid-templated transcription;GO:1903508…
t00034730	XP_012033665.1	4493	3192	-29	0.718855	0.582556	CUACGUUCGUGGAGAGAGGGCGA----	x|||||||||xxx||||x:x||xxxxx	#NAME?	ZNF346	PREDICTED: zinc finger protein 346 isoform X1 [Ovis aries]	-	-	-	-	GO:0043232//intracellular non-membrane-bounded organelle;GO:0043229//intracellular organelle;GO:0044424//intracellular part;GO:0044464//cell part;GO:0043228//non-membrane-bounded organelle;GO:0005622//intracellular;GO:0043231//intracellular membrane-bounded organelle;GO:0043227//membrane-bounded organelle;GO:0005623//cell;GO:0043226//organelle	GO:0043167//ion binding;GO:1901363//heterocyclic compound binding;GO:0003676//nucleic acid binding;GO:0046872//metal ion binding;GO:0005515//protein binding;GO:0043169//cation binding;GO:0005488//binding;GO:0003723//RNA binding;GO:0097159//organic cyclic compound binding;GO:0046914//transition metal ion binding	GO:0043067//regulation of programmed cell death;GO:0050789//regulation of biological process;GO:0065007//biological regulation;GO:0010941//regulation of cell death;GO:0050794//regulation of cellular process;GO:0042981//regulation of apoptotic process
t00034730	XP_012033870.1	2069	1780	-23.2	0.998209	0.195669	GACGUUCG--GACAGAU-UUGUCUC-	x|||||||xx|xx|||:x::||||xx	AUGCAAGCAACACUCUGUGGCAGAUA	HSPA4	PREDICTED: heat shock 70 kDa protein 4 isoform X1 [Ovis aries]	Organismal Systems	Immune system	ko04612//Antigen processing and presentation	K09489	GO:0005622//intracellular;GO:0005623//cell;GO:0043227//membrane-bounded organelle;GO:0005737//cytoplasm;GO:0044464//cell part;GO:0044444//cytoplasmic part;GO:0043226//organelle;GO:0043231//intracellular membrane-bounded organelle;GO:0031982//vesicle;GO:0044424//intracellular part;GO:0031988//membrane-bounded vesicle;GO:0043229//intracellular organelle	GO:0032549//ribonucleoside binding;GO:0001882//nucleoside binding;GO:0097159//organic cyclic compound binding;GO:0005488//binding;GO:1901363//heterocyclic compound binding;GO:0001883//purine nucleoside binding;GO:0097367//carbohydrate derivative binding;GO:0036094//small molecule binding;GO:0032550//purine ribonucleoside binding	GO:0044699//single-organism process;GO:0043623//cellular protein complex assembly;GO:0010033//response to organic substance;GO:0043933//macromolecular complex subunit organization;GO:0044085//cellular component biogenesis;GO:0016043//cellular component organization;GO:1902582//single-organism intracellular transport;GO:0006461//protein complex assembly;GO:0006839//mitochondrial transport;GO:00447…
t00034730	XP_012034039.1	4863	1035	-17.7	1	0.382143	GACGUUCG-AGU-UAA--ACGUUA--	x|||||||xx||xxx|xxx|||:xxx	AUGCAAGCAACACUCUGUGGCAGAUA
t00034730	XP_012034056.1	3795	1205	-26.1	0.965357	0.175533	GACGUUCGUUGUCUCA-AUACCACACUAG	x|||||||||||xxx|x|:|||xxx|||x	AUGCAAGCAACA--CUCUGUGG-CAGAUA
t00034730	XP_012034381.1	8174	4914	-30	0.780933	0.921	GAUGUUUGUAAUGGGUGUCACCG-CUGUU	x|:|||:||xx||:|xxx|||||x||:|x	AUGCAAGCAACACUC--UGUGGCAGAUA-
t00034730	XP_012034382.1	8174	4914	-30	0.780933	0.921	GAUGUUUGUAAUGGGUGUCACCG-CUGUU	x|:|||:||xx||:|xxx|||||x||:|x	AUGCAAGCAACACUC--UGUGGCAGAUA-	LNPEP	PREDICTED: leucyl-cystinyl aminopeptidase isoform X1 [Ovis aries]	Organismal Systems	Endocrine system	ko04614//Renin-angiotensin system	K01257	GO:0098805//whole membrane;GO:0005737//cytoplasm;GO:0043231//intracellular membrane-bounded organelle;GO:0005774//vacuolar membrane;GO:0044446//intracellular organelle part;GO:0031090//organelle membrane;GO:0044437//vacuolar part;GO:0044464//cell part;GO:0005623//cell;GO:0043229//intracellular organelle;GO:0044424//intracellular part;GO:0005773//vacuole;GO:0016020//membrane;GO:0098588//bounding m…	GO:0005488//binding;GO:0046914//transition metal ion binding;GO:0043169//cation binding;GO:0016787//hydrolase activity;GO:0043167//ion binding;GO:0070011//peptidase activity, acting on L-amino acid peptides;GO:0003824//catalytic activity;GO:0008233//peptidase activity;GO:0046872//metal ion binding	GO:0007154//cell communication;GO:0009056//catabolic process;GO:0044700//single organism signaling;GO:0044238//primary metabolic process;GO:0044763//single-organism cellular process;GO:0050896//response to stimulus;GO:1901575//organic substance catabolic process;GO:0051716//cellular response to stimulus;GO:0050789//regulation of biological process;GO:0071704//organic substance metabolic process;G…
t00034730	XP_012034470.1	2276	1577	-19.3	1	0.300758	AACGUUCG--GUCACGGAAAACGAAUAG	x|||||||xx||xxx:||xxx||xx||x	AUGCAAGCAACA--CUCUGUGGCAGAUA	NCAN	PREDICTED: LOW QUALITY PROTEIN: neurocan core protein isoform X1 [Ovis aries]	-	-	-	-	-	-	-
t00034730	XP_012034491.1	4973	1145	-17.7	1	0.382143	GACGUUCG-AGU-UAA--ACGUUA--	x|||||||xx||xxx|xxx|||:xxx	AUGCAAGCAACACUCUGUGGCAGAUA
t00034730	XP_012034684.1	1325	40	-17.8	1	1.98466	GUACGUUCGC-----------------	x||||||||xxxxxxxxxxxxxxxxxx	#NAME?	TCERG1	PREDICTED: transcription elongation regulator 1 isoform X1 [Ovis aries]	Genetic Information Processing	Transcription	ko03040//Spliceosome	K12824	-	GO:0008134//transcription factor binding;GO:0003676//nucleic acid binding;GO:0097159//organic cyclic compound binding;GO:0001104//RNA polymerase II transcription cofactor activity;GO:0003723//RNA binding;GO:0005488//binding;GO:0000989//transcription factor activity, transcription factor binding;GO:0005515//protein binding;GO:1901363//heterocyclic compound binding;GO:0001076//transcription factor …	-
t00034730	XP_012034726.1	7485	3424	-23.7	1	0.644907	GACGUUCGUCUUACGAAAUUCCGUUACUGG	x||||||||xx|xx||x|xx||||xx||:x	AUGCAAGCAACA--CUCUGUGGCA--GAUA
t00034730	XP_012034727.1	7485	3424	-23.7	1	0.644907	GACGUUCGUCUUACGAAAUUCCGUUACUGG	x||||||||xx|xx||x|xx||||xx||:x	AUGCAAGCAACA--CUCUGUGGCA--GAUA
t00034730	XP_012034728.1	7485	3424	-23.7	1	0.644907	GACGUUCGUCUUACGAAAUUCCGUUACUGG	x||||||||xx|xx||x|xx||||xx||:x	AUGCAAGCAACA--CUCUGUGGCA--GAUA
t00034730	XP_012034729.1	7485	3424	-23.7	1	0.644907	GACGUUCGUCUUACGAAAUUCCGUUACUGG	x||||||||xx|xx||x|xx||||xx||:x	AUGCAAGCAACA--CUCUGUGGCA--GAUA
t00034730	XP_012034730.1	7485	3424	-23.7	1	0.644907	GACGUUCGUCUUACGAAAUUCCGUUACUGG	x||||||||xx|xx||x|xx||||xx||:x	AUGCAAGCAACA--CUCUGUGGCA--GAUA
t00034730	XP_012034731.1	7485	3424	-23.7	1	0.644907	GACGUUCGUCUUACGAAAUUCCGUUACUGG	x||||||||xx|xx||x|xx||||xx||:x	AUGCAAGCAACA--CUCUGUGGCA--GAUA
t00034730	XP_012034764.1	620	203	-26.2	0.375963	0.818777	GACGUUCGUUCAUUGAUAUGAAGUCUGA	x|||||||||xxx|||x|::xx||||:x	AUGCAAGCAA--CACUCUGUGGCAGAUA	APELA	PREDICTED: apelin receptor early endogenous ligand isoform X1 [Ovis aries]	-	-	-	-	-	-	-
t00034730	XP_012034811.1	2679	371	-24.5	0.990611	0.261772	GACGUUUGUCGAAGGGUAAACGACACUGUCG--	x|||||:||x|xxx|xxx|xx|||||:|||xxx	AUGCAAGCAAC--AC---U--CUGUGGCAGAUA	METTL14	PREDICTED: N6-adenosine-methyltransferase subunit METTL14 isoform X1 [Ovis aries]	-	-	-	-	GO:0031974//membrane-enclosed lumen;GO:0043227//membrane-bounded organelle;GO:0044424//intracellular part;GO:0034708//methyltransferase complex;GO:0044446//intracellular organelle part;GO:0070013//intracellular organelle lumen;GO:0005634//nucleus;GO:0043229//intracellular organelle;GO:1902494//catalytic complex;GO:0032991//macromolecular complex;GO:0044428//nuclear part;GO:0044464//cell part;GO:0…	GO:0003824//catalytic activity;GO:0008173//RNA methyltransferase activity;GO:0008757//S-adenosylmethionine-dependent methyltransferase activity;GO:0005488//binding;GO:1901363//heterocyclic compound binding;GO:0008174//mRNA methyltransferase activity;GO:0003676//nucleic acid binding;GO:0097159//organic cyclic compound binding;GO:0016740//transferase activity;GO:0016741//transferase activity, trans…	GO:0090304//nucleic acid metabolic process;GO:0016070//RNA metabolic process;GO:0044238//primary metabolic process;GO:0071704//organic substance metabolic process;GO:0006807//nitrogen compound metabolic process;GO:0032501//multicellular organismal process;GO:1901360//organic cyclic compound metabolic process;GO:0065007//biological regulation;GO:0009451//RNA modification;GO:0006725//cellular aroma…
t00034730	XP_012034834.1	2088	1118	-27.4	0.673203	0.225756	GACGUUCGAUGUUUUGUCUGGAUCGUCUU-	x|||||||x||xxx||xxx:x|:|||||xx	AUGCAAGCAAC---AC-UCUGUGGCAGAUA
t00034730	XP_012034835.1	2088	1118	-27.4	0.673203	0.225756	GACGUUCGAUGUUUUGUCUGGAUCGUCUU-	x|||||||x||xxx||xxx:x|:|||||xx	AUGCAAGCAAC---AC-UCUGUGGCAGAUA
t00034730	XP_012034836.1	2088	1118	-27.4	0.673203	0.225756	GACGUUCGAUGUUUUGUCUGGAUCGUCUU-	x|||||||x||xxx||xxx:x|:|||||xx	AUGCAAGCAAC---AC-UCUGUGGCAGAUA
t00034730	XP_012034837.1	2088	1118	-27.4	0.673203	0.225756	GACGUUCGAUGUUUUGUCUGGAUCGUCUU-	x|||||||x||xxx||xxx:x|:|||||xx	AUGCAAGCAAC---AC-UCUGUGGCAGAUA
t00034730	XP_012034838.1	2088	1118	-27.4	0.673203	0.225756	GACGUUCGAUGUUUUGUCUGGAUCGUCUU-	x|||||||x||xxx||xxx:x|:|||||xx	AUGCAAGCAAC---AC-UCUGUGGCAGAUA
t00034730	XP_012034839.1	2088	1118	-27.4	0.673203	0.225756	GACGUUCGAUGUUUUGUCUGGAUCGUCUU-	x|||||||x||xxx||xxx:x|:|||||xx	AUGCAAGCAAC---AC-UCUGUGGCAGAUA
t00034730	XP_012034840.1	2088	1118	-27.4	0.673203	0.225756	GACGUUCGAUGUUUUGUCUGGAUCGUCUU-	x|||||||x||xxx||xxx:x|:|||||xx	AUGCAAGCAAC---AC-UCUGUGGCAGAUA
t00034730	XP_012034841.1	2088	1118	-27.4	0.673203	0.225756	GACGUUCGAUGUUUUGUCUGGAUCGUCUU-	x|||||||x||xxx||xxx:x|:|||||xx	AUGCAAGCAAC---AC-UCUGUGGCAGAUA
t00034730	XP_012034842.1	2088	1118	-27.4	0.673203	0.225756	GACGUUCGAUGUUUUGUCUGGAUCGUCUU-	x|||||||x||xxx||xxx:x|:|||||xx	AUGCAAGCAAC---AC-UCUGUGGCAGAUA
t00034730	XP_012034843.1	2088	1118	-27.4	0.673203	0.225756	GACGUUCGAUGUUUUGUCUGGAUCGUCUU-	x|||||||x||xxx||xxx:x|:|||||xx	AUGCAAGCAAC---AC-UCUGUGGCAGAUA
t00034730	XP_012034844.1	2088	1118	-27.4	0.673203	0.225756	GACGUUCGAUGUUUUGUCUGGAUCGUCUU-	x|||||||x||xxx||xxx:x|:|||||xx	AUGCAAGCAAC---AC-UCUGUGGCAGAUA
t00034730	XP_012034845.1	2088	1118	-27.4	0.673203	0.225756	GACGUUCGAUGUUUUGUCUGGAUCGUCUU-	x|||||||x||xxx||xxx:x|:|||||xx	AUGCAAGCAAC---AC-UCUGUGGCAGAUA
t00034730	XP_012034846.1	2088	1118	-27.4	0.673203	0.225756	GACGUUCGAUGUUUUGUCUGGAUCGUCUU-	x|||||||x||xxx||xxx:x|:|||||xx	AUGCAAGCAAC---AC-UCUGUGGCAGAUA
t00034730	XP_012034847.1	2088	1118	-27.4	0.673203	0.225756	GACGUUCGAUGUUUUGUCUGGAUCGUCUU-	x|||||||x||xxx||xxx:x|:|||||xx	AUGCAAGCAAC---AC-UCUGUGGCAGAUA
t00034730	XP_012034848.1	2088	1118	-27.4	0.673203	0.225756	GACGUUCGAUGUUUUGUCUGGAUCGUCUU-	x|||||||x||xxx||xxx:x|:|||||xx	AUGCAAGCAAC---AC-UCUGUGGCAGAUA
t00034730	XP_012034849.1	2088	1118	-27.4	0.673203	0.225756	GACGUUCGAUGUUUUGUCUGGAUCGUCUU-	x|||||||x||xxx||xxx:x|:|||||xx	AUGCAAGCAAC---AC-UCUGUGGCAGAUA
t00034730	XP_012034850.1	2088	1118	-27.4	0.673203	0.225756	GACGUUCGAUGUUUUGUCUGGAUCGUCUU-	x|||||||x||xxx||xxx:x|:|||||xx	AUGCAAGCAAC---AC-UCUGUGGCAGAUA
t00034730	XP_012034851.1	2088	1118	-27.4	0.673203	0.225756	GACGUUCGAUGUUUUGUCUGGAUCGUCUU-	x|||||||x||xxx||xxx:x|:|||||xx	AUGCAAGCAAC---AC-UCUGUGGCAGAUA
t00034730	XP_012034852.1	2088	1118	-27.4	0.673203	0.225756	GACGUUCGAUGUUUUGUCUGGAUCGUCUU-	x|||||||x||xxx||xxx:x|:|||||xx	AUGCAAGCAAC---AC-UCUGUGGCAGAUA
t00034730	XP_012034853.1	2088	1118	-27.4	0.673203	0.225756	GACGUUCGAUGUUUUGUCUGGAUCGUCUU-	x|||||||x||xxx||xxx:x|:|||||xx	AUGCAAGCAAC---AC-UCUGUGGCAGAUA
t00034730	XP_012034854.1	2088	1118	-27.4	0.673203	0.225756	GACGUUCGAUGUUUUGUCUGGAUCGUCUU-	x|||||||x||xxx||xxx:x|:|||||xx	AUGCAAGCAAC---AC-UCUGUGGCAGAUA
t00034730	XP_012034858.1	2088	1118	-27.4	0.673203	0.225756	GACGUUCGAUGUUUUGUCUGGAUCGUCUU-	x|||||||x||xxx||xxx:x|:|||||xx	AUGCAAGCAAC---AC-UCUGUGGCAGAUA
t00034730	XP_012034859.1	2088	1118	-27.4	0.673203	0.225756	GACGUUCGAUGUUUUGUCUGGAUCGUCUU-	x|||||||x||xxx||xxx:x|:|||||xx	AUGCAAGCAAC---AC-UCUGUGGCAGAUA
t00034730	XP_012034860.1	2088	1118	-27.4	0.673203	0.225756	GACGUUCGAUGUUUUGUCUGGAUCGUCUU-	x|||||||x||xxx||xxx:x|:|||||xx	AUGCAAGCAAC---AC-UCUGUGGCAGAUA
t00034730	XP_012034861.1	2088	1118	-27.4	0.673203	0.225756	GACGUUCGAUGUUUUGUCUGGAUCGUCUU-	x|||||||x||xxx||xxx:x|:|||||xx	AUGCAAGCAAC---AC-UCUGUGGCAGAUA
t00034730	XP_012034862.1	2088	1118	-27.4	0.673203	0.225756	GACGUUCGAUGUUUUGUCUGGAUCGUCUU-	x|||||||x||xxx||xxx:x|:|||||xx	AUGCAAGCAAC---AC-UCUGUGGCAGAUA	ANK2	PREDICTED: ankyrin-2 isoform X27 [Ovis aries]	-	-	-	-	GO:0005886//plasma membrane;GO:0005737//cytoplasm;GO:0005911//cell-cell junction;GO:0016021//integral component of membrane;GO:0044424//intracellular part;GO:0005623//cell;GO:0044425//membrane part;GO:0043232//intracellular non-membrane-bounded organelle;GO:0005622//intracellular;GO:0071944//cell periphery;GO:0030017//sarcomere;GO:0043292//contractile fiber;GO:0044444//cytoplasmic part;GO:0044449…	GO:0008092//cytoskeletal protein binding;GO:0005488//binding;GO:0098772//molecular function regulator;GO:0019899//enzyme binding;GO:0005515//protein binding;GO:0016247//channel regulator activity;GO:0019900//kinase binding	GO:0034613//cellular protein localization;GO:0032844//regulation of homeostatic process;GO:0065009//regulation of molecular function;GO:0032502//developmental process;GO:0044765//single-organism transport;GO:0003015//heart process;GO:0010256//endomembrane system organization;GO:0050896//response to stimulus;GO:1903649//regulation of cytoplasmic transport;GO:0090150//establishment of protein local…
t00034730	XP_012035003.1	1100	501	-22.3	0.994475	0.857148	AUACGUUUGU-CCGAGA-ACUUUUUAC	x||||||:||xxx||||x||:x|:||x	#NAME?
t00034730	XP_012035004.1	1100	501	-22.3	0.994475	0.857148	AUACGUUUGU-CCGAGA-ACUUUUUAC	x||||||:||xxx||||x||:x|:||x	#NAME?
t00034730	XP_012035006.1	1100	501	-22.3	0.994475	0.857148	AUACGUUUGU-CCGAGA-ACUUUUUAC	x||||||:||xxx||||x||:x|:||x	#NAME?	BANK1	PREDICTED: B-cell scaffold protein with ankyrin repeats isoform X1 [Ovis aries]	-	-	-	-	-	-	GO:0080090//regulation of primary metabolic process;GO:0034248//regulation of cellular amide metabolic process;GO:0050789//regulation of biological process;GO:1902531//regulation of intracellular signal transduction;GO:0010646//regulation of cell communication;GO:0051896//regulation of protein kinase B signaling;GO:0001817//regulation of cytokine production;GO:0002376//immune system process;GO:00…
t00034730	XP_012035065.1	2734	470	-19.4	1	1.51974	GUACGUUCGUUC---------------	x||||||||||xxxxxxxxxxxxxxxx	#NAME?
t00034730	XP_012035066.1	2734	470	-19.4	1	1.51974	GUACGUUCGUUC---------------	x||||||||||xxxxxxxxxxxxxxxx	#NAME?
t00034730	XP_012035075.1	8622	7435	-18.3	1	1.6372	GACGUUCGUA----------------	x||||||||xxxxxxxxxxxxxxxxx	AUGCAAGCAACACUCUGUGGCAGAUA	GPRIN3	PREDICTED: G protein-regulated inducer of neurite outgrowth 3 [Ovis aries]	-	-	-	-	-	-	-
t00034730	XP_012035161.1	4863	1035	-17.7	1	0.382143	GACGUUCG-AGU-UAA--ACGUUA--	x|||||||xx||xxx|xxx|||:xxx	AUGCAAGCAACACUCUGUGGCAGAUA
t00034730	XP_012035528.1	3594	424	-20.4	1	1.39844	CUACGUUCGGUGACAGAAUA-AGUUA--	x||||||||x||xx|||x:|xx||:xxx	#NAME?
t00034730	XP_012035529.1	3510	340	-20.4	1	1.39844	CUACGUUCGGUGACAGAAUA-AGUUA--	x||||||||x||xx|||x:|xx||:xxx	#NAME?
t00034730	XP_012035530.1	3594	424	-20.4	1	1.39844	CUACGUUCGGUGACAGAAUA-AGUUA--	x||||||||x||xx|||x:|xx||:xxx	#NAME?
t00034730	XP_012035531.1	3594	424	-20.4	1	1.39844	CUACGUUCGGUGACAGAAUA-AGUUA--	x||||||||x||xx|||x:|xx||:xxx	#NAME?
t00034730	XP_012035532.1	3594	424	-20.4	1	1.39844	CUACGUUCGGUGACAGAAUA-AGUUA--	x||||||||x||xx|||x:|xx||:xxx	#NAME?	RASSF6	PREDICTED: ras association domain-containing protein 6 isoform X5 [Ovis aries]	Environmental Information Processing	Signal transduction	ko04390//Hippo signaling pathway	K09854	-	-	GO:0010941//regulation of cell death;GO:0065007//biological regulation;GO:0043067//regulation of programmed cell death;GO:0050794//regulation of cellular process;GO:0042981//regulation of apoptotic process;GO:0050789//regulation of biological process
t00034730	XP_012035722.1	4973	1145	-17.7	1	0.382143	GACGUUCG-AGU-UAA--ACGUUA--	x|||||||xx||xxx|xxx|||:xxx	AUGCAAGCAACACUCUGUGGCAGAUA
t00034730	XP_012036457.1	4976	1148	-17.7	1	0.382143	GACGUUCG-AGU-UAA--ACGUUA--	x|||||||xx||xxx|xxx|||:xxx	AUGCAAGCAACACUCUGUGGCAGAUA	GSK3B	PREDICTED: glycogen synthase kinase-3 beta isoform X4 [Ovis aries]	Environmental Information Processing;Organismal Systems;Cellular Processes	Development;Immune system;Cell growth and death;Signal transduction;Endocrine system;Cellular commiunity;Nervous system	ko04151//PI3K-Akt signaling pathway;ko04510//Focal adhesion;ko04062//Chemokine signaling pathway;ko04390//Hippo signaling pathway;ko04910//Insulin signaling pathway;ko04550//Signaling pathways regulating pluripotency of stem cells;ko04310//Wnt signaling pathway;ko04360//Axon guidance;ko04110//Cell cycle;ko04722//Neurotrophin signaling pathway;ko04728//Dopaminergic synapse;ko04919//Thyroid hormone…	K03083	GO:0042995//cell projection;GO:0097458//neuron part;GO:0005815//microtubule organizing center;GO:0043228//non-membrane-bounded organelle;GO:0032991//macromolecular complex;GO:0043232//intracellular non-membrane-bounded organelle;GO:0043234//protein complex;GO:0044464//cell part;GO:0043226//organelle;GO:0005623//cell;GO:0043231//intracellular membrane-bounded organelle;GO:0043227//membrane-bounded…	GO:0005515//protein binding;GO:0032549//ribonucleoside binding;GO:0001882//nucleoside binding;GO:0097159//organic cyclic compound binding;GO:0019899//enzyme binding;GO:0036094//small molecule binding;GO:0016772//transferase activity, transferring phosphorus-containing groups;GO:0005488//binding;GO:0016740//transferase activity;GO:0001883//purine nucleoside binding;GO:1901363//heterocyclic compoun…	GO:0031399//regulation of protein modification process;GO:0060341//regulation of cellular localization;GO:0048870//cell motility;GO:0043067//regulation of programmed cell death;GO:0001558//regulation of cell growth;GO:0032502//developmental process;GO:0043502//regulation of muscle adaptation;GO:0060322//head development;GO:0044057//regulation of system process;GO:0048518//positive regulation of b…
t00034730	XP_012036481.1	730	72	-17.9	1	2.0266	CAUGUUUGUGUUUUCCGACCACUGA----	x|:|||:||xxx|xxx||x|||:|xxxxx	AUGCAAGCA-ACA-CUCU-GUGGCAGAUA	CCNB1IP1	PREDICTED: E3 ubiquitin-protein ligase CCNB1IP1 [Ovis aries]	-	-	-	-	-	GO:0046914//transition metal ion binding;GO:0043169//cation binding;GO:0043167//ion binding;GO:0005488//binding;GO:0046872//metal ion binding	GO:0032502//developmental process;GO:0044085//cellular component biogenesis;GO:0044703//multi-organism reproductive process;GO:0016043//cellular component organization;GO:0044699//single-organism process;GO:0071840//cellular component organization or biogenesis;GO:0009987//cellular process;GO:0007276//gamete generation;GO:0019953//sexual reproduction;GO:0044767//single-organism developmental proc…
t00034730	XP_012036517.1	1387	699	-19.7	1	0.405801	AACGUUCGAAUUG--UUUCUGUUA--	x|||||||xxx||xxx:x|:||:xxx	AUGCAAGCAACACUCUGUGGCAGAUA	LOC105613619	PREDICTED: LOW QUALITY PROTEIN: olfactory receptor 4L1-like [Ovis aries]	Organismal Systems	Sensory system	ko04740//Olfactory transduction	K04257	-	-	-
t00034730	XP_012036542.1	3567	160	-27.9	0.790324	0.956843	GACGUUUGUGGGUGUCCGUGGGUGUUUGUG	x|||||:||xx|||xxx|xx:x:||:|:|x	AUGCAAGCA-ACAC--UCUGUGGCAGAUA-	GREM1	PREDICTED: LOW QUALITY PROTEIN: gremlin-1 isoform X1 [Ovis aries]	-	-	-	-	GO:0044464//cell part;GO:0005576//extracellular region;GO:0005623//cell;GO:0044421//extracellular region part	GO:0008047//enzyme activator activity;GO:0019887//protein kinase regulator activity;GO:0019209//kinase activator activity;GO:0005102//receptor binding;GO:0030296//protein tyrosine kinase activator activity;GO:0005126//cytokine receptor binding;GO:0030234//enzyme regulator activity;GO:0005488//binding;GO:0030295//protein kinase activator activity;GO:0019207//kinase regulator activity;GO:0005172//v…	GO:0045936//negative regulation of phosphate metabolic process;GO:0023051//regulation of signaling;GO:0042327//positive regulation of phosphorylation;GO:0001667//ameboidal-type cell migration;GO:0043122//regulation of I-kappaB kinase/NF-kappaB signaling;GO:0071840//cellular component organization or biogenesis;GO:0006355//regulation of transcription, DNA-templated;GO:0031325//positive regulation …
t00034730	XP_012036611.1	3213	743	-19.4	1	0.518922	AACGUUCGU-AAGUUGUAUUUUUCUGA	x||||||||xxx|xx::|::xx|||:x	AUGCAAGCAACACUCUGUGG-CAGAUA
t00034730	XP_012036613.1	3213	743	-19.4	1	0.518922	AACGUUCGU-AAGUUGUAUUUUUCUGA	x||||||||xxx|xx::|::xx|||:x	AUGCAAGCAACACUCUGUGG-CAGAUA
t00034730	XP_012036615.1	3213	743	-19.4	1	0.518922	AACGUUCGU-AAGUUGUAUUUUUCUGA	x||||||||xxx|xx::|::xx|||:x	AUGCAAGCAACACUCUGUGG-CAGAUA
t00034730	XP_012036618.1	3213	743	-19.4	1	0.518922	AACGUUCGU-AAGUUGUAUUUUUCUGA	x||||||||xxx|xx::|::xx|||:x	AUGCAAGCAACACUCUGUGG-CAGAUA
t00034730	XP_012036681.1	6372	4358	-28.2	0.907075	1.41651	GACGUUUGUUGACAGAUGUCAUGGUUUGA	x|||||:||||xx|||xxx||:x||:|:x	AUGCAAGCAACACUCU---GUGGCAGAUA
t00034730	XP_012036682.1	6372	4358	-28.2	0.907075	1.41651	GACGUUUGUUGACAGAUGUCAUGGUUUGA	x|||||:||||xx|||xxx||:x||:|:x	AUGCAAGCAACACUCU---GUGGCAGAUA
t00034730	XP_012036683.1	6372	4358	-28.2	0.907075	1.41651	GACGUUUGUUGACAGAUGUCAUGGUUUGA	x|||||:||||xx|||xxx||:x||:|:x	AUGCAAGCAACACUCU---GUGGCAGAUA
t00034730	XP_012036684.1	6372	4358	-28.2	0.907075	1.41651	GACGUUUGUUGACAGAUGUCAUGGUUUGA	x|||||:||||xx|||xxx||:x||:|:x	AUGCAAGCAACACUCU---GUGGCAGAUA
t00034730	XP_012036685.1	6372	4358	-28.2	0.907075	1.41651	GACGUUUGUUGACAGAUGUCAUGGUUUGA	x|||||:||||xx|||xxx||:x||:|:x	AUGCAAGCAACACUCU---GUGGCAGAUA	TTBK2	PREDICTED: tau-tubulin kinase 2 isoform X3 [Ovis aries]	-	-	-	-	-	-	-
t00034730	XP_012036857.1	2961	2405	-31.2	0.292431	0.317926	GACGUUCGUAGGCCGAGGGACGGUCG--	x||||||||x|xxx|||:x||x|||xxx	AUGCAAGCAAC--ACUCUGUGGCAGAUA
t00034730	XP_012036858.1	2961	2405	-31.2	0.292431	0.317926	GACGUUCGUAGGCCGAGGGACGGUCG--	x||||||||x|xxx|||:x||x|||xxx	AUGCAAGCAAC--ACUCUGUGGCAGAUA
t00034730	XP_012036955.1	3546	103	-18.3	1	1.6372	AACGUUCGUA----------------	x||||||||xxxxxxxxxxxxxxxxx	AUGCAAGCAACACUCUGUGGCAGAUA
t00034730	XP_012036956.1	3546	103	-18.3	1	1.6372	AACGUUCGUA----------------	x||||||||xxxxxxxxxxxxxxxxx	AUGCAAGCAACACUCUGUGGCAGAUA	SPPL2A	PREDICTED: signal peptide peptidase-like 2A isoform X3 [Ovis aries musimon]	-	-	-	-	GO:0005623//cell;GO:0000139//Golgi membrane;GO:0044425//membrane part;GO:0044431//Golgi apparatus part;GO:0044437//vacuolar part;GO:0005768//endosome;GO:0005737//cytoplasm;GO:0044440//endosomal part;GO:0042175//nuclear outer membrane-endoplasmic reticulum membrane network;GO:0031300//intrinsic component of organelle membrane;GO:0010008//endosome membrane;GO:0031227//intrinsic component of endopla…	GO:0005488//binding;GO:0046983//protein dimerization activity;GO:0005515//protein binding	GO:0050789//regulation of biological process;GO:0008152//metabolic process;GO:0043170//macromolecule metabolic process;GO:0002682//regulation of immune system process;GO:0065007//biological regulation;GO:0019538//protein metabolic process;GO:0033619//membrane protein proteolysis;GO:0071704//organic substance metabolic process;GO:0044238//primary metabolic process;GO:0006508//proteolysis
t00034730	XP_012037464.1	5009	1672	-33.2	0.244935	0.459963	GAUGUUCGUGUCGUCAGUACGUCGUCUGA	x|:||||||xxx||x||x||::|||||:x	AUGCAAGCA--ACACUC-UGUGGCAGAUA
t00034730	XP_012037465.1	5007	1672	-33.2	0.244844	0.459963	GAUGUUCGUGUCGUCAGUACGUCGUCUGA	x|:||||||xxx||x||x||::|||||:x	AUGCAAGCA--ACACUC-UGUGGCAGAUA	LOC101110417	PREDICTED: probable ergosterol biosynthetic protein 28 isoform X2 [Ovis aries]	-	-	-	-	GO:0031988//membrane-bounded vesicle;GO:0005622//intracellular;GO:0044424//intracellular part;GO:0044464//cell part;GO:0043229//intracellular organelle;GO:0043227//membrane-bounded organelle;GO:0044444//cytoplasmic part;GO:0005623//cell;GO:0043226//organelle;GO:0005737//cytoplasm;GO:0016023//cytoplasmic, membrane-bounded vesicle;GO:0031410//cytoplasmic vesicle;GO:0043231//intracellular membrane-b…	-	-
t00034730	XP_012037703.2	2259	1700	-17	1	1.93936	GACGUUCGA-----------------	x|||||||xxxxxxxxxxxxxxxxxx	AUGCAAGCAACACUCUGUGGCAGAUA	PTGDR	PREDICTED: LOW QUALITY PROTEIN: prostaglandin D2 receptor isoform X1, partial [Ovis aries]	Environmental Information Processing	Signaling molecules and interaction	ko04080//Neuroactive ligand-receptor interaction	K04332	GO:0044425//membrane part;GO:0016020//membrane;GO:0031224//intrinsic component of membrane	GO:0004888//transmembrane signaling receptor activity;GO:0004954//prostanoid receptor activity;GO:0004930//G-protein coupled receptor activity;GO:0004953//icosanoid receptor activity;GO:0004872//receptor activity;GO:0099600//transmembrane receptor activity;GO:0060089//molecular transducer activity;GO:0004955//prostaglandin receptor activity;GO:0038023//signaling receptor activity;GO:0004871//sign…	GO:0032870//cellular response to hormone stimulus;GO:0044700//single organism signaling;GO:0044707//single-multicellular organism process;GO:0007154//cell communication;GO:0009116//nucleoside metabolic process;GO:1901360//organic cyclic compound metabolic process;GO:0071495//cellular response to endogenous stimulus;GO:0010033//response to organic substance;GO:0034694//response to prostaglandin;GO…
t00034730	XP_012037711.1	4191	1693	-17	1	1.93936	AACGUUCGA-----------------	x|||||||xxxxxxxxxxxxxxxxxx	AUGCAAGCAACACUCUGUGGCAGAUA	MYO5C	PREDICTED: unconventional myosin-Vc isoform X1 [Ovis aries]	-	-	-	-	GO:0044424//intracellular part;GO:0031988//membrane-bounded vesicle;GO:0043228//non-membrane-bounded organelle;GO:0043229//intracellular organelle;GO:0005623//cell;GO:0031982//vesicle;GO:0015629//actin cytoskeleton;GO:0005622//intracellular;GO:0005856//cytoskeleton;GO:0044464//cell part;GO:0043226//organelle;GO:0043232//intracellular non-membrane-bounded organelle;GO:0043227//membrane-bounded org…	GO:0001883//purine nucleoside binding;GO:0016462//pyrophosphatase activity;GO:0097367//carbohydrate derivative binding;GO:0043167//ion binding;GO:0016787//hydrolase activity;GO:0043169//cation binding;GO:0001882//nucleoside binding;GO:0032549//ribonucleoside binding;GO:0016817//hydrolase activity, acting on acid anhydrides;GO:0016818//hydrolase activity, acting on acid anhydrides, in phosphorus-c…	-
t00034730	XP_012037933.1	2681	1997	-27	0.816666	0.439608	GACGUUCGUAGU-AGAAAUUCGUA---	x||||||||x||x|||xxx:|||xxxx	AUGCAAGCAACACUCU-GUGGCAGAUA	TSPYL4	PREDICTED: testis-specific Y-encoded-like protein 4 [Ovis aries]	-	-	-	-	-	-	GO:0006996//organelle organization;GO:0034728//nucleosome organization;GO:0071824//protein-DNA complex subunit organization;GO:0009987//cellular process;GO:0006325//chromatin organization;GO:0071822//protein complex subunit organization;GO:0051276//chromosome organization;GO:0071840//cellular component organization or biogenesis;GO:0016043//cellular component organization;GO:0043933//macromolecul…
t00034730	XP_012038152.1	1265	1084	-20.2	1	0.1175	GACGUUCGAAGAUAUCCAUUGUAUCCUAG	x|||||||xx|xx|xx||::||xxx|||x	AUGCAAGCAACACUCUGUGGCA---GAUA	EPHA7	PREDICTED: ephrin type-A receptor 7-like isoform X7 [Bubalus bubalis]	Organismal Systems	Development	ko04360//Axon guidance	K05108	GO:0016020//membrane;GO:0043005//neuron projection;GO:0045202//synapse;GO:0031224//intrinsic component of membrane;GO:0005623//cell;GO:0042995//cell projection;GO:0044459//plasma membrane part;GO:0044297//cell body;GO:0098589//membrane region;GO:0097458//neuron part;GO:0044425//membrane part;GO:0098590//plasma membrane region;GO:0016021//integral component of membrane;GO:0044464//cell part;GO:000…	GO:0004888//transmembrane signaling receptor activity;GO:0004871//signal transducer activity;GO:0004872//receptor activity;GO:0016740//transferase activity;GO:0038023//signaling receptor activity;GO:0016773//phosphotransferase activity, alcohol group as acceptor;GO:0019199//transmembrane receptor protein kinase activity;GO:0016301//kinase activity;GO:0032549//ribonucleoside binding;GO:0005515//pr…	GO:0043408//regulation of MAPK cascade;GO:0010646//regulation of cell communication;GO:0023051//regulation of signaling;GO:0007417//central nervous system development;GO:0007399//nervous system development;GO:0032502//developmental process;GO:0048468//cell development;GO:0044699//single-organism process;GO:0007411//axon guidance;GO:0042325//regulation of phosphorylation;GO:0016043//cellular compo…
t00034730	XP_012038253.1	2368	2309	-17.1	1	1.98466	CUACGUUCGA-----------------	x||||||||xxxxxxxxxxxxxxxxxx	#NAME?
t00034730	XP_012038261.1	2368	2309	-17.1	1	1.98466	CUACGUUCGA-----------------	x||||||||xxxxxxxxxxxxxxxxxx	#NAME?
t00034730	XP_012038272.1	2368	2309	-17.1	1	1.98466	CUACGUUCGA-----------------	x||||||||xxxxxxxxxxxxxxxxxx	#NAME?
t00034730	XP_012038280.1	2368	2309	-17.1	1	1.98466	CUACGUUCGA-----------------	x||||||||xxxxxxxxxxxxxxxxxx	#NAME?
t00034730	XP_012038296.1	2368	2309	-17.1	1	1.98466	CUACGUUCGA-----------------	x||||||||xxxxxxxxxxxxxxxxxx	#NAME?
t00034730	XP_012038342.1	3460	1982	-22	1	0.911441	GACGUUCG-GGCCAGAAAGACGUCC--	x|||||||xx|xx|||x|xx||||xxx	AUGCAAGCAACACUCUGU-GGCAGAUA	PDE7B	PREDICTED: cAMP-specific 3',5'-cyclic phosphodiesterase 7B isoform X3 [Ovis aries]	Metabolism	Nucleotide metabolism	ko00230//Purine metabolism	K18436	-	GO:0016787//hydrolase activity;GO:0042578//phosphoric ester hydrolase activity;GO:0016788//hydrolase activity, acting on ester bonds;GO:0043167//ion binding;GO:0043169//cation binding;GO:0008081//phosphoric diester hydrolase activity;GO:0004112//cyclic-nucleotide phosphodiesterase activity;GO:0005488//binding;GO:0004114//3',5'-cyclic-nucleotide phosphodiesterase activity;GO:0003824//catalytic act…	GO:0050794//regulation of cellular process;GO:0065007//biological regulation;GO:0050789//regulation of biological process
t00034730	XP_012038417.1	6831	3083	-24.5	0.999958	0.278455	UUACGUUCGAUAAAGUGUGUACAUCCUUUAA	x||||||||x|xxx|||x|x|||:|x|:||x	#NAME?
t00034730	XP_012038419.1	6831	3083	-24.5	0.999958	0.278455	UUACGUUCGAUAAAGUGUGUACAUCCUUUAA	x||||||||x|xxx|||x|x|||:|x|:||x	#NAME?
t00034730	XP_012038420.1	6831	3083	-24.5	0.999958	0.278455	UUACGUUCGAUAAAGUGUGUACAUCCUUUAA	x||||||||x|xxx|||x|x|||:|x|:||x	#NAME?
t00034730	XP_012038422.1	6831	3083	-24.5	0.999958	0.278455	UUACGUUCGAUAAAGUGUGUACAUCCUUUAA	x||||||||x|xxx|||x|x|||:|x|:||x	#NAME?
t00034730	XP_012038466.2	3090	827	-23.3	0.999807	2.1361	GUAUGUUUGU-AUGAGAGUGUGUACUAUA	x||:|||:||xx|||||xxx:||x||||x	-AUGCAAGCAACACUCUGUGGCA-GAUA-	SASH1	PREDICTED: LOW QUALITY PROTEIN: SAM and SH3 domain-containing protein 1 isoform X1 [Ovis aries]	-	-	-	-	GO:0032991//macromolecular complex	GO:0005515//protein binding;GO:0019901//protein kinase binding;GO:0005488//binding;GO:0019900//kinase binding;GO:0019899//enzyme binding	GO:0031396//regulation of protein ubiquitination;GO:1901222//regulation of NIK/NF-kappaB signaling;GO:2000145//regulation of cell motility;GO:0042325//regulation of phosphorylation;GO:2000026//regulation of multicellular organismal development;GO:0043408//regulation of MAPK cascade;GO:0051239//regulation of multicellular organismal process;GO:0051174//regulation of phosphorus metabolic process;GO…
t00034730	XP_012038618.1	5938	2637	-26.9	0.973983	1.27335	GUAUGUUCGCUGUGAGGG---------	x||:|||||x||||||:xxxxxxxxxx	#NAME?
t00034730	XP_012038619.1	5938	2637	-26.9	0.973983	1.27335	GUAUGUUCGCUGUGAGGG---------	x||:|||||x||||||:xxxxxxxxxx	#NAME?
t00034730	XP_012038622.1	5938	2637	-26.9	0.973983	1.27335	GUAUGUUCGCUGUGAGGG---------	x||:|||||x||||||:xxxxxxxxxx	#NAME?
t00034730	XP_012038623.1	5938	2637	-26.9	0.973983	1.27335	GUAUGUUCGCUGUGAGGG---------	x||:|||||x||||||:xxxxxxxxxx	#NAME?	QKI	PREDICTED: protein quaking isoform X4 [Ovis aries]	-	-	-	-	GO:0005623//cell;GO:0005622//intracellular;GO:0043231//intracellular membrane-bounded organelle;GO:0044464//cell part;GO:0044424//intracellular part;GO:0043227//membrane-bounded organelle;GO:0043229//intracellular organelle;GO:0043226//organelle	GO:0003676//nucleic acid binding;GO:0005515//protein binding;GO:0003723//RNA binding;GO:0044822//poly(A) RNA binding;GO:1901363//heterocyclic compound binding;GO:0019904//protein domain specific binding;GO:0005488//binding;GO:0097159//organic cyclic compound binding	GO:0044767//single-organism developmental process;GO:2000113//negative regulation of cellular macromolecule biosynthetic process;GO:0051704//multi-organism process;GO:0006082//organic acid metabolic process;GO:0050779//RNA destabilization;GO:0019752//carboxylic acid metabolic process;GO:0019222//regulation of metabolic process;GO:0022412//cellular process involved in reproduction in multicellular…
t00034730	XP_012038765.1	2087	1584	-18.2	1	1.69894	CUACGUUCGUC----------------	x|||||||||xxxxxxxxxxxxxxxxx	#NAME?	YWHAZ	PREDICTED: 14-3-3 protein zeta/delta isoform X1 [Tursiops truncatus]	Environmental Information Processing;Cellular Processes	Cell growth and death;Signal transduction	ko04151//PI3K-Akt signaling pathway;ko04390//Hippo signaling pathway;ko04110//Cell cycle;ko04114//Oocyte meiosis	K16197	GO:0031982//vesicle;GO:0032991//macromolecular complex;GO:0043229//intracellular organelle;GO:0031988//membrane-bounded vesicle;GO:0005924//cell-substrate adherens junction;GO:0070013//intracellular organelle lumen;GO:0030055//cell-substrate junction;GO:0005912//adherens junction;GO:0043231//intracellular membrane-bounded organelle;GO:0016020//membrane;GO:0048770//pigment granule;GO:0070161//anch…	GO:0019899//enzyme binding;GO:0016772//transferase activity, transferring phosphorus-containing groups;GO:0016491//oxidoreductase activity;GO:0003723//RNA binding;GO:0003676//nucleic acid binding;GO:1901363//heterocyclic compound binding;GO:0016740//transferase activity;GO:0097159//organic cyclic compound binding;GO:0005488//binding;GO:0019900//kinase binding;GO:0005515//protein binding;GO:000382…	GO:0006605//protein targeting;GO:0006725//cellular aromatic compound metabolic process;GO:0051649//establishment of localization in cell;GO:0051234//establishment of localization;GO:0070727//cellular macromolecule localization;GO:0006139//nucleobase-containing compound metabolic process;GO:0019438//aromatic compound biosynthetic process;GO:0060341//regulation of cellular localization;GO:0046902//…
t00034730	XP_012038842.1	590	503	-34	0.011368	0.129551	AACGUUCGGGGCAGAGGGUCCGACUC-	x|||||||xx|xx|||:xx|||x||xx	AUGCAAGCAAC-ACUCUGUGGCAGAUA
t00034730	XP_012039125.1	905	676	-18	1	1.6372	CACGUUCGUA----------------	x||||||||xxxxxxxxxxxxxxxxx	AUGCAAGCAACACUCUGUGGCAGAUA
t00034730	XP_012039132.1	905	676	-18	1	1.6372	CACGUUCGUA----------------	x||||||||xxxxxxxxxxxxxxxxx	AUGCAAGCAACACUCUGUGGCAGAUA	LOC101112109	PREDICTED: CD48 antigen-like isoform X2 [Ovis aries]	-	-	-	-	-	-	-
t00034730	XP_012039351.1	1011	764	-21.3	0.99943	0.450509	CUACGUUCGU-GUCCGA-ACUAUUUGA	x|||||||||x||xx||x||:x|:|:x	#NAME?	NUDCD1	PREDICTED: nudC domain-containing protein 1 isoform X2 [Ovis aries]	-	-	-	-	GO:0031981//nuclear lumen;GO:0044422//organelle part;GO:0043226//organelle;GO:0005623//cell;GO:0044428//nuclear part;GO:0044424//intracellular part;GO:0005622//intracellular;GO:0070013//intracellular organelle lumen;GO:0005634//nucleus;GO:0043229//intracellular organelle;GO:0044446//intracellular organelle part;GO:0043233//organelle lumen;GO:0043231//intracellular membrane-bounded organelle;GO:00…	GO:0005488//binding	-
t00034730	XP_012039502.1	5025	4631	-25.7	0.993299	1.48194	GAUGUUUGUUAUGUGCGACUCCUCCUAC	x|:|||:||xx||||x|||x||xx|||x	AUGCAAGCA--ACACUCUGUGGCAGAUA	DPY19L4	PREDICTED: probable C-mannosyltransferase DPY19L4 isoform X1 [Ovis aries]	-	-	-	-	-	-	-
t00034730	XP_012039555.1	9602	1569	-22.1	1	0.120223	CUAUGUUUG--GACGAGACGUCCAGUGUAC	x||:|||:|xx|xx|||||:x||x||x||x	#NAME?
t00034730	XP_012039556.1	9602	1569	-22.1	1	0.120223	CUAUGUUUG--GACGAGACGUCCAGUGUAC	x||:|||:|xx|xx|||||:x||x||x||x	#NAME?	MMP16	PREDICTED: matrix metalloproteinase-16 isoform X1 [Ovis aries]	-	-	-	-	-	GO:0070011//peptidase activity, acting on L-amino acid peptides;GO:0003824//catalytic activity;GO:0046872//metal ion binding;GO:0005488//binding;GO:0043169//cation binding;GO:0016787//hydrolase activity;GO:0004175//endopeptidase activity;GO:0043167//ion binding;GO:0008233//peptidase activity;GO:0046914//transition metal ion binding	GO:0048513//animal organ development;GO:0048731//system development;GO:0019538//protein metabolic process;GO:0032963//collagen metabolic process;GO:0007275//multicellular organism development;GO:0048705//skeletal system morphogenesis;GO:0044707//single-multicellular organism process;GO:0048706//embryonic skeletal system development;GO:0044238//primary metabolic process;GO:0044699//single-organism…
t00034730	XP_012039572.1	2009	1426	-20.5	1	0.90237	AACGUUCGUCGUUCUAUUGAUGGCUUCUAUG	x||||||||x||xxx|xx||::x|x|||||x	AUGCAAGCAACA--CU--CUGUGGCAGAUA-	LOC101113860	PREDICTED: carbonic anhydrase 13 isoform X1 [Ovis aries]	Metabolism	Energy metabolism	ko00910//Nitrogen metabolism	K01672	GO:0005622//intracellular;GO:0044464//cell part;GO:0044424//intracellular part;GO:0044444//cytoplasmic part;GO:0005737//cytoplasm;GO:0005623//cell	GO:0046872//metal ion binding;GO:0043169//cation binding;GO:0046914//transition metal ion binding;GO:0043167//ion binding;GO:0005488//binding	GO:0044237//cellular metabolic process;GO:0009987//cellular process;GO:0008152//metabolic process
t00034730	XP_012039692.2	3798	895	-20.6	1	0.285859	GACGUUCG-GGUGGUGAAAUUUCCUU-	x|||||||xx|||:x||x|::xx||xx	AUGCAAGCAACACU-CUGUGGCAGAUA	TMEM64	PREDICTED: LOW QUALITY PROTEIN: transmembrane protein 64 isoform X1 [Ovis aries]	-	-	-	-	GO:0016020//membrane;GO:0044425//membrane part;GO:0031224//intrinsic component of membrane	-	GO:0045595//regulation of cell differentiation;GO:0055065//metal ion homeostasis;GO:0044699//single-organism process;GO:0048878//chemical homeostasis;GO:0065009//regulation of molecular function;GO:0055080//cation homeostasis;GO:1903706//regulation of hemopoiesis;GO:2000026//regulation of multicellular organismal development;GO:0065007//biological regulation;GO:0006873//cellular ion homeostasis;G…
t00034730	XP_012039743.1	2026	960	-18.2	1	1.69894	CUACGUUCGUC----------------	x|||||||||xxxxxxxxxxxxxxxxx	#NAME?
t00034730	XP_012039744.1	2026	960	-18.2	1	1.69894	CUACGUUCGUC----------------	x|||||||||xxxxxxxxxxxxxxxxx	#NAME?
t00034730	XP_012039957.1	2366	193	-25.3	0.950587	0.509007	GUACGUUCG-U-AAAGACAGUCGUA---	x||||||||x|xxx|||||x:|||xxxx	#NAME?
t00034730	XP_012039958.1	2366	193	-25.3	0.950587	0.509007	GUACGUUCG-U-AAAGACAGUCGUA---	x||||||||x|xxx|||||x:|||xxxx	#NAME?
t00034730	XP_012039959.1	2366	193	-25.3	0.950587	0.509007	GUACGUUCG-U-AAAGACAGUCGUA---	x||||||||x|xxx|||||x:|||xxxx	#NAME?
t00034730	XP_012040022.1	4427	240	-28.7	0.754688	1.46218	GACGUUUGUUCAAAGAUAUUGUCG--	x|||||:|||xxx|||:|::|||xxx	AUGCAAGCAACACUCUGUGGCAGAUA
t00034730	XP_012040024.1	4427	240	-28.7	0.754688	1.46218	GACGUUUGUUCAAAGAUAUUGUCG--	x|||||:|||xxx|||:|::|||xxx	AUGCAAGCAACACUCUGUGGCAGAUA
t00034730	XP_012040025.1	4427	240	-28.7	0.754688	1.46218	GACGUUUGUUCAAAGAUAUUGUCG--	x|||||:|||xxx|||:|::|||xxx	AUGCAAGCAACACUCUGUGGCAGAUA
t00034730	XP_012040027.1	4427	240	-28.7	0.754688	1.46218	GACGUUUGUUCAAAGAUAUUGUCG--	x|||||:|||xxx|||:|::|||xxx	AUGCAAGCAACACUCUGUGGCAGAUA
t00034730	XP_012040028.1	4427	240	-28.7	0.754688	1.46218	GACGUUUGUUCAAAGAUAUUGUCG--	x|||||:|||xxx|||:|::|||xxx	AUGCAAGCAACACUCUGUGGCAGAUA
t00034730	XP_012040029.1	4427	240	-28.7	0.754688	1.46218	GACGUUUGUUCAAAGAUAUUGUCG--	x|||||:|||xxx|||:|::|||xxx	AUGCAAGCAACACUCUGUGGCAGAUA
t00034730	XP_012040031.1	4427	240	-28.7	0.754688	1.46218	GACGUUUGUUCAAAGAUAUUGUCG--	x|||||:|||xxx|||:|::|||xxx	AUGCAAGCAACACUCUGUGGCAGAUA
t00034730	XP_012040032.1	4427	240	-28.7	0.754688	1.46218	GACGUUUGUUCAAAGAUAUUGUCG--	x|||||:|||xxx|||:|::|||xxx	AUGCAAGCAACACUCUGUGGCAGAUA
t00034730	XP_012040033.1	4427	240	-28.7	0.754688	1.46218	GACGUUUGUUCAAAGAUAUUGUCG--	x|||||:|||xxx|||:|::|||xxx	AUGCAAGCAACACUCUGUGGCAGAUA
t00034730	XP_012040209.1	1219	865	-28	0.379615	0.532018	CACGUUCGUUCUGACGAUGGUACGUAUGUCUC-	x|||||||||x|||x||xxx:||xxx:||||xx	AUGCAAGCAACACU-CU---GUG---GCAGAUA	RNF219	PREDICTED: RING finger protein 219 isoform X2 [Ovis aries]	-	-	-	-	-	GO:0043169//cation binding;GO:0043167//ion binding;GO:0005488//binding	GO:0048518//positive regulation of biological process;GO:0019222//regulation of metabolic process;GO:0050794//regulation of cellular process;GO:0019219//regulation of nucleobase-containing compound metabolic process;GO:0050789//regulation of biological process;GO:0031323//regulation of cellular metabolic process;GO:0051254//positive regulation of RNA metabolic process;GO:0065007//biological regul…
t00034730	XP_012040251.1	4453	707	-25.4	0.993759	0.976918	GACGUUCGGUGUAAAGUCUCCGA----	x|||||||x|||xx||x|x|||xxxxx	AUGCAAGCAACA-CUCUGUGGCAGAUA	LOC105613864	PREDICTED: multidrug resistance-associated protein 4-like isoform X1 [Ovis aries]	Organismal Systems;Environmental Information Processing	Membrane transport;Digestive system;Signal transduction	ko04024//cAMP signaling pathway;ko04976//Bile secretion;ko02010//ABC transporters	K05673	-	-	-
t00034730	XP_012040317.1	1630	120	-21.6	0.999957	0.163472	AUACGUUCG-AAUGAAUGACCUCC--UUGA	x||||||||xxx|||xx|||xx||xx:|:x	#NAME?
t00034730	XP_012040318.1	1630	120	-21.6	0.999957	0.163472	AUACGUUCG-AAUGAAUGACCUCC--UUGA	x||||||||xxx|||xx|||xx||xx:|:x	#NAME?
t00034730	XP_012040319.1	1630	120	-21.6	0.999957	0.163472	AUACGUUCG-AAUGAAUGACCUCC--UUGA	x||||||||xxx|||xx|||xx||xx:|:x	#NAME?
t00034730	XP_012040537.1	5125	2357	-19.1	1	0.914218	AACGUUCGUACUCAGAA---------	x||||||||xx|x|||xxxxxxxxxx	AUGCAAGCAACACUCUGUGGCAGAUA
t00034730	XP_012040725.1	10440	10203	-21.8	1	1.00168	AACGUUUG---UGAAGGUCUGCUUGA	x|||||:|xxx|||x:xx|:|x:|:x	AUGCAAGCAACACUCUGUGGCAGAUA
t00034730	XP_012040726.1	7410	7173	-21.8	1	1.00168	AACGUUUG---UGAAGGUCUGCUUGA	x|||||:|xxx|||x:xx|:|x:|:x	AUGCAAGCAACACUCUGUGGCAGAUA
t00034730	XP_012040729.1	10190	9954	-21.8	1	1.00168	AACGUUUG---UGAAGGUCUGCUUGA	x|||||:|xxx|||x:xx|:|x:|:x	AUGCAAGCAACACUCUGUGGCAGAUA
t00034730	XP_012040730.1	10440	10203	-21.8	1	1.00168	AACGUUUG---UGAAGGUCUGCUUGA	x|||||:|xxx|||x:xx|:|x:|:x	AUGCAAGCAACACUCUGUGGCAGAUA
t00034730	XP_012040731.1	10440	10203	-21.8	1	1.00168	AACGUUUG---UGAAGGUCUGCUUGA	x|||||:|xxx|||x:xx|:|x:|:x	AUGCAAGCAACACUCUGUGGCAGAUA
t00034730	XP_012040880.1	580	390	-20.6	0.997547	0.616848	AACGUUCGU-AU--CAUCCCGACUAA	x||||||||xx|xxx|:x|||x|||x	AUGCAAGCAACACUCUGUGGCAGAUA	LOC101106784	PREDICTED: olfactory receptor 1A1 [Ovis aries]	Organismal Systems	Sensory system	ko04740//Olfactory transduction	K04257	GO:0016020//membrane;GO:0031224//intrinsic component of membrane;GO:0044425//membrane part	GO:0060089//molecular transducer activity;GO:0099600//transmembrane receptor activity;GO:0004888//transmembrane signaling receptor activity;GO:0004871//signal transducer activity;GO:0004872//receptor activity;GO:0038023//signaling receptor activity	GO:0050907//detection of chemical stimulus involved in sensory perception;GO:0044700//single organism signaling;GO:0051606//detection of stimulus;GO:0042221//response to chemical;GO:0050896//response to stimulus;GO:0051716//cellular response to stimulus;GO:0044763//single-organism cellular process;GO:0007166//cell surface receptor signaling pathway;GO:0044699//single-organism process;GO:0007600//…
t00034730	XP_012041098.1	2382	2098	-19.1	1	0.227086	AUACGUUCG-GAU-AAAC-UCGUA---	x||||||||xxx|xxx||x:|||xxxx	#NAME?	MFSD6L	PREDICTED: LOW QUALITY PROTEIN: major facilitator superfamily domain-containing protein 6-like [Ovis aries]	-	-	-	-	-	-	GO:0044763//single-organism cellular process;GO:0009987//cellular process;GO:0044699//single-organism process
t00034730	XP_012041110.1	3971	2182	-28.2	0.785396	0.410439	GACGUUUGGAUCUGAGACGUC-UCUC-	x|||||:|xx|x||||||::|x|||xx	AUGCAAGC-AACACUCUGUGGCAGAUA
t00034730	XP_012041111.1	3971	2182	-28.2	0.785396	0.410439	GACGUUUGGAUCUGAGACGUC-UCUC-	x|||||:|xx|x||||||::|x|||xx	AUGCAAGC-AACACUCUGUGGCAGAUA
t00034730	XP_012041112.1	3971	2182	-28.2	0.785396	0.410439	GACGUUUGGAUCUGAGACGUC-UCUC-	x|||||:|xx|x||||||::|x|||xx	AUGCAAGC-AACACUCUGUGGCAGAUA
t00034730	XP_012041113.1	3971	2182	-28.2	0.785396	0.410439	GACGUUUGGAUCUGAGACGUC-UCUC-	x|||||:|xx|x||||||::|x|||xx	AUGCAAGC-AACACUCUGUGGCAGAUA
t00034730	XP_012041115.1	3971	2182	-28.2	0.785396	0.410439	GACGUUUGGAUCUGAGACGUC-UCUC-	x|||||:|xx|x||||||::|x|||xx	AUGCAAGC-AACACUCUGUGGCAGAUA
t00034730	XP_012041116.1	3971	2182	-28.2	0.785396	0.410439	GACGUUUGGAUCUGAGACGUC-UCUC-	x|||||:|xx|x||||||::|x|||xx	AUGCAAGC-AACACUCUGUGGCAGAUA
t00034730	XP_012041117.1	3971	2182	-28.2	0.785396	0.410439	GACGUUUGGAUCUGAGACGUC-UCUC-	x|||||:|xx|x||||||::|x|||xx	AUGCAAGC-AACACUCUGUGGCAGAUA
t00034730	XP_012041118.1	3971	2182	-28.2	0.785396	0.410439	GACGUUUGGAUCUGAGACGUC-UCUC-	x|||||:|xx|x||||||::|x|||xx	AUGCAAGC-AACACUCUGUGGCAGAUA
t00034730	XP_012041119.1	3971	2182	-28.2	0.785396	0.410439	GACGUUUGGAUCUGAGACGUC-UCUC-	x|||||:|xx|x||||||::|x|||xx	AUGCAAGC-AACACUCUGUGGCAGAUA
t00034730	XP_012041120.1	3971	2182	-28.2	0.785396	0.410439	GACGUUUGGAUCUGAGACGUC-UCUC-	x|||||:|xx|x||||||::|x|||xx	AUGCAAGC-AACACUCUGUGGCAGAUA	GAS7	PREDICTED: growth arrest-specific protein 7 isoform X4 [Ovis aries]	-	-	-	-	GO:0043226//organelle;GO:0043229//intracellular organelle;GO:0005622//intracellular;GO:0043228//non-membrane-bounded organelle;GO:0044424//intracellular part;GO:0005856//cytoskeleton;GO:0044464//cell part;GO:0005623//cell;GO:0043232//intracellular non-membrane-bounded organelle;GO:0015629//actin cytoskeleton	GO:0001071//nucleic acid binding transcription factor activity;GO:0005515//protein binding;GO:0008092//cytoskeletal protein binding;GO:0005488//binding;GO:0003779//actin binding	GO:0071822//protein complex subunit organization;GO:0009987//cellular process;GO:0050789//regulation of biological process;GO:0044767//single-organism developmental process;GO:0030029//actin filament-based process;GO:0044707//single-multicellular organism process;GO:0030030//cell projection organization;GO:0050793//regulation of developmental process;GO:0032989//cellular component morphogenesis;G…
t00034730	XP_012041184.1	2192	576	-28.8	0.483208	0.170678	GUAUGUUCGUACCUCGUG---CACCGUCC--	x||:||||||xxx|x|||xxx|||||||xxx	#NAME?
t00034730	XP_012041185.1	2192	576	-28.8	0.483208	0.170678	GUAUGUUCGUACCUCGUG---CACCGUCC--	x||:||||||xxx|x|||xxx|||||||xxx	#NAME?
t00034730	XP_012041186.1	2192	576	-28.8	0.483208	0.170678	GUAUGUUCGUACCUCGUG---CACCGUCC--	x||:||||||xxx|x|||xxx|||||||xxx	#NAME?
t00034730	XP_012041188.1	2192	576	-28.8	0.483208	0.170678	GUAUGUUCGUACCUCGUG---CACCGUCC--	x||:||||||xxx|x|||xxx|||||||xxx	#NAME?
t00034730	XP_012041189.1	2192	576	-28.8	0.483208	0.170678	GUAUGUUCGUACCUCGUG---CACCGUCC--	x||:||||||xxx|x|||xxx|||||||xxx	#NAME?
t00034730	XP_012041463.1	374	203	-28.5	0.074666	0.263155	UUACGUUCGUUUUUGGUCC-CUGUCUC-	x||||||||||xx||:xx|x|:||||xx	#NAME?	LOC101110427	PREDICTED: keratin, type I cytoskeletal 26 isoform X1 [Ovis aries]	-	-	-	-	GO:0043227//membrane-bounded organelle;GO:0031988//membrane-bounded vesicle;GO:0032991//macromolecular complex;GO:0043234//protein complex;GO:0043226//organelle;GO:0031982//vesicle	-	-
t00034730	XP_012041530.1	1387	1049	-21.9	0.999534	0.293083	AUACGUUCGACUU---A--UCGUCUAUA	x||||||||xxx|xxx|xx:|||||||x	-AUGCAAGCAACACUCUGUGGCAGAUA-	RUNDC1	PREDICTED: RUN domain-containing protein 1 isoform X1 [Ovis aries]	-	-	-	-	-	-	-
t00034730	XP_012041538.1	1603	1208	-25.9	0.797088	0.120761	GACGUUCGUUAAGA-AUACUGA----	x|||||||||xx||x|:||:|xxxxx	AUGCAAGCAACACUCUGUGGCAGAUA
t00034730	XP_012041539.1	1603	1208	-25.9	0.797088	0.120761	GACGUUCGUUAAGA-AUACUGA----	x|||||||||xx||x|:||:|xxxxx	AUGCAAGCAACACUCUGUGGCAGAUA
t00034730	XP_012041541.1	1603	1208	-25.9	0.797088	0.120761	GACGUUCGUUAAGA-AUACUGA----	x|||||||||xx||x|:||:|xxxxx	AUGCAAGCAACACUCUGUGGCAGAUA
t00034730	XP_012041542.1	1603	1208	-25.9	0.797088	0.120761	GACGUUCGUUAAGA-AUACUGA----	x|||||||||xx||x|:||:|xxxxx	AUGCAAGCAACACUCUGUGGCAGAUA
t00034730	XP_012041543.1	1603	1208	-25.9	0.797088	0.120761	GACGUUCGUUAAGA-AUACUGA----	x|||||||||xx||x|:||:|xxxxx	AUGCAAGCAACACUCUGUGGCAGAUA
t00034730	XP_012041544.1	1603	1208	-25.9	0.797088	0.120761	GACGUUCGUUAAGA-AUACUGA----	x|||||||||xx||x|:||:|xxxxx	AUGCAAGCAACACUCUGUGGCAGAUA
t00034730	XP_012041545.1	1603	1208	-25.9	0.797088	0.120761	GACGUUCGUUAAGA-AUACUGA----	x|||||||||xx||x|:||:|xxxxx	AUGCAAGCAACACUCUGUGGCAGAUA	NBR1	PREDICTED: next to BRCA1 gene 1 protein isoform X6 [Ovis aries]	-	-	-	-	-	-	-
t00034730	XP_012041604.1	4451	3754	-22.2	1	0.795783	AUACGUUCG-GUUGGAUUACUA-----	x||||||||xxx||:xx:||:xxxxxx	#NAME?
t00034730	XP_012041605.1	4451	3754	-22.2	1	0.795783	AUACGUUCG-GUUGGAUUACUA-----	x||||||||xxx||:xx:||:xxxxxx	#NAME?
t00034730	XP_012041718.1	1579	1475	-17.2	1	1.98466	UUACGUUCGC-----------------	x||||||||xxxxxxxxxxxxxxxxxx	#NAME?	TEX2	PREDICTED: testis-expressed sequence 2 protein isoform X2 [Ovis aries]	-	-	-	-	GO:0016020//membrane;GO:0044425//membrane part;GO:0031224//intrinsic component of membrane	-	-
t00034730	XP_012041744.1	2904	2839	-22.4	0.999991	0.737731	AAUGUUUGUUGUCGUUUAGAGUC-GC----	x|:|||:|||||x|xxx|||xx|x|xxxxx	AUGCAAGCAACA-C---UCUGUGGCAGAUA
t00034730	XP_012041819.1	926	893	-16.7	1	1.93936	CACGUUCGA-----------------	x|||||||xxxxxxxxxxxxxxxxxx	AUGCAAGCAACACUCUGUGGCAGAUA
t00034730	XP_012041820.1	926	893	-16.7	1	1.93936	CACGUUCGA-----------------	x|||||||xxxxxxxxxxxxxxxxxx	AUGCAAGCAACACUCUGUGGCAGAUA	ARHGDIA	PREDICTED: rho GDP-dissociation inhibitor 1 [Ovis aries]	Organismal Systems	Excretory system;Nervous system	ko04722//Neurotrophin signaling pathway;ko04962//Vasopressin-regulated water reabsorption	K12462	GO:0005886//plasma membrane;GO:0044425//membrane part;GO:0016020//membrane;GO:0044424//intracellular part;GO:0031982//vesicle;GO:0043227//membrane-bounded organelle;GO:0043226//organelle;GO:0031988//membrane-bounded vesicle;GO:0071944//cell periphery;GO:0005622//intracellular;GO:0044459//plasma membrane part;GO:0005623//cell;GO:0044464//cell part	GO:0005092//GDP-dissociation inhibitor activity;GO:0030234//enzyme regulator activity;GO:0008047//enzyme activator activity;GO:0030695//GTPase regulator activity;GO:0060589//nucleoside-triphosphatase regulator activity;GO:0098772//molecular function regulator	GO:0019222//regulation of metabolic process;GO:0050789//regulation of biological process;GO:0065007//biological regulation;GO:0051336//regulation of hydrolase activity;GO:0043087//regulation of GTPase activity;GO:0050896//response to stimulus;GO:0008104//protein localization;GO:0033036//macromolecule localization;GO:0007166//cell surface receptor signaling pathway;GO:0007165//signal transduction;…
t00034730	XP_012042340.1	8069	5124	-25.5	0.999625	3.0921	GAUGUUUGUGUGUGAGUCAGUUAUUGA	x|:|||:||x||||||x||x:xx:|:x	AUGCAAGCA-ACACUCUGUGGCAGAUA
t00034730	XP_012042341.1	8069	5124	-25.5	0.999625	3.0921	GAUGUUUGUGUGUGAGUCAGUUAUUGA	x|:|||:||x||||||x||x:xx:|:x	AUGCAAGCA-ACACUCUGUGGCAGAUA	ELK4	PREDICTED: ETS domain-containing protein Elk-4 isoform X2 [Ovis aries]	Environmental Information Processing	Signal transduction	ko04010//MAPK signaling pathway	K04376	-	-	-
t00034730	XP_012042393.1	5883	3754	-21.1	1	0.125385	GAUGUUCG--GU---ACAUAUGUCUU-	x|:|||||xx||xxx|||:x:||||xx	AUGCAAGCAACACUCUGUG-GCAGAUA
t00034730	XP_012042444.1	4441	1869	-29.7	0.615788	0.408924	CACGUUCGUCGUGUGACCGACCAUUGUA---	x||||||||xx|||||xx|||x|::||xxxx	AUGCAAGCA--ACACU--CUG-UGGCAGAUA
t00034730	XP_012042451.1	4441	1869	-29.7	0.615788	0.408924	CACGUUCGUCGUGUGACCGACCAUUGUA---	x||||||||xx|||||xx|||x|::||xxxx	AUGCAAGCA--ACACU--CUG-UGGCAGAUA
t00034730	XP_012042460.1	4441	1869	-29.7	0.615788	0.408924	CACGUUCGUCGUGUGACCGACCAUUGUA---	x||||||||xx|||||xx|||x|::||xxxx	AUGCAAGCA--ACACU--CUG-UGGCAGAUA
t00034730	XP_012042779.1	2740	76	-32.6	0.164752	0.291703	CUACGUUUGGUGUGAGA-ACCGA----	x||||||:|x|||||||x||||xxxxx	#NAME?
t00034730	XP_012042780.1	2740	76	-32.6	0.164752	0.291703	CUACGUUUGGUGUGAGA-ACCGA----	x||||||:|x|||||||x||||xxxxx	#NAME?
t00034730	XP_012042781.1	2740	76	-32.6	0.164752	0.291703	CUACGUUUGGUGUGAGA-ACCGA----	x||||||:|x|||||||x||||xxxxx	#NAME?
t00034730	XP_012042782.1	2740	76	-32.6	0.164752	0.291703	CUACGUUUGGUGUGAGA-ACCGA----	x||||||:|x|||||||x||||xxxxx	#NAME?
t00034730	XP_012042783.1	2740	76	-32.6	0.164752	0.291703	CUACGUUUGGUGUGAGA-ACCGA----	x||||||:|x|||||||x||||xxxxx	#NAME?
t00034730	XP_012042785.1	2740	76	-32.6	0.164752	0.291703	CUACGUUUGGUGUGAGA-ACCGA----	x||||||:|x|||||||x||||xxxxx	#NAME?
t00034730	XP_012042786.1	2740	76	-32.6	0.164752	0.291703	CUACGUUUGGUGUGAGA-ACCGA----	x||||||:|x|||||||x||||xxxxx	#NAME?
t00034730	XP_012042787.1	2740	76	-32.6	0.164752	0.291703	CUACGUUUGGUGUGAGA-ACCGA----	x||||||:|x|||||||x||||xxxxx	#NAME?
t00034730	XP_012042798.1	1042	215	-17.2	1	0.587883	CACGUUCGACGACACGAC-UUGG----	x|||||||xx|xx|x|||x::|xxxxx	AUGCAAGCAACACU-CUGUGGCAGAUA
t00034730	XP_012042799.1	1043	215	-17.2	1	0.587883	CACGUUCGACGACACGAC-UUGG----	x|||||||xx|xx|x|||x::|xxxxx	AUGCAAGCAACACU-CUGUGGCAGAUA	CCDC27	PREDICTED: coiled-coil domain-containing protein 27 isoform X2 [Ovis aries]	-	-	-	-	-	-	-
t00034730	XP_012042834.1	1429	1229	-16.8	1	1.93936	CACGUUCGC-----------------	x|||||||xxxxxxxxxxxxxxxxxx	AUGCAAGCAACACUCUGUGGCAGAUA	ACAP3	PREDICTED: LOW QUALITY PROTEIN: arf-GAP with coiled-coil, ANK repeat and PH domain-containing protein 3 isoform X1 [Ovis aries]	Cellular Processes	Transport and catabolism	ko04144//Endocytosis	K12489	-	GO:0005488//binding;GO:0043169//cation binding;GO:0043167//ion binding	-
t00034730	XP_012042861.1	1359	124	-17	1	1.93936	GACGUUCGA-----------------	x|||||||xxxxxxxxxxxxxxxxxx	AUGCAAGCAACACUCUGUGGCAGAUA
t00034730	XP_012042863.1	1359	124	-17	1	1.93936	GACGUUCGA-----------------	x|||||||xxxxxxxxxxxxxxxxxx	AUGCAAGCAACACUCUGUGGCAGAUA
t00034730	XP_012042864.1	1359	124	-17	1	1.93936	GACGUUCGA-----------------	x|||||||xxxxxxxxxxxxxxxxxx	AUGCAAGCAACACUCUGUGGCAGAUA
t00034730	XP_012043096.1	2312	602	-25.2	0.953402	0.108652	CUACGUUCGUCUGCAGUUUCGGUGACCGAGUAG	x|||||||||x||xxx|xxx:|xx||||xx||x	#NAME?
t00034730	XP_012043097.1	2312	602	-25.2	0.953402	0.108652	CUACGUUCGUCUGCAGUUUCGGUGACCGAGUAG	x|||||||||x||xxx|xxx:|xx||||xx||x	#NAME?
t00034730	XP_012043098.1	2312	602	-25.2	0.953402	0.108652	CUACGUUCGUCUGCAGUUUCGGUGACCGAGUAG	x|||||||||x||xxx|xxx:|xx||||xx||x	#NAME?
t00034730	XP_012043099.1	2312	602	-25.2	0.953402	0.108652	CUACGUUCGUCUGCAGUUUCGGUGACCGAGUAG	x|||||||||x||xxx|xxx:|xx||||xx||x	#NAME?
t00034730	XP_012043100.1	2312	602	-25.2	0.953402	0.108652	CUACGUUCGUCUGCAGUUUCGGUGACCGAGUAG	x|||||||||x||xxx|xxx:|xx||||xx||x	#NAME?
t00034730	XP_012043101.1	2312	602	-25.2	0.953402	0.108652	CUACGUUCGUCUGCAGUUUCGGUGACCGAGUAG	x|||||||||x||xxx|xxx:|xx||||xx||x	#NAME?
t00034730	XP_012043103.1	2312	602	-25.2	0.953402	0.108652	CUACGUUCGUCUGCAGUUUCGGUGACCGAGUAG	x|||||||||x||xxx|xxx:|xx||||xx||x	#NAME?
t00034730	XP_012043104.1	2312	602	-25.2	0.953402	0.108652	CUACGUUCGUCUGCAGUUUCGGUGACCGAGUAG	x|||||||||x||xxx|xxx:|xx||||xx||x	#NAME?	RGL1	PREDICTED: ral guanine nucleotide dissociation stimulator-like 1 isoform X5 [Ovis aries]	Environmental Information Processing	Signal transduction	ko04014//Ras signaling pathway	K17635	GO:0044464//cell part;GO:0005623//cell	-	GO:0050789//regulation of biological process;GO:0065009//regulation of molecular function;GO:0050790//regulation of catalytic activity;GO:0043087//regulation of GTPase activity;GO:0065007//biological regulation;GO:0051336//regulation of hydrolase activity;GO:0019222//regulation of metabolic process
t00034730	XP_012043105.1	2151	413	-25.2	0.942942	0.820158	AACGUUCGUCGCGAAUUACAGUCA--	x||||||||x|x||xx:||x|||xxx	AUGCAAGCAACACUCUGUGGCAGAUA	APOBEC4	PREDICTED: putative C->U-editing enzyme APOBEC-4 [Ovis aries]	-	-	-	-	-	GO:0003824//catalytic activity;GO:0005488//binding;GO:0046914//transition metal ion binding;GO:0046872//metal ion binding;GO:0016810//hydrolase activity, acting on carbon-nitrogen (but not peptide) bonds;GO:0016787//hydrolase activity;GO:0043167//ion binding;GO:0043169//cation binding	-
t00034730	XP_012043106.1	996	625	-17.6	1	0.756445	AACGUUCGAACU-AGAAACUAAUUCUC-	x|||||||xxx|x|||x||:xxx|||xx	AUGCAAGCAACACUCUGUGG--CAGAUA
t00034730	XP_012043139.1	773	333	-18.8	1	1.46299	AACGUUCGUUU---------------	x|||||||||xxxxxxxxxxxxxxxx	AUGCAAGCAACACUCUGUGGCAGAUA	CENPF	PREDICTED: centromere protein F [Ovis aries]	-	-	-	-	GO:0044446//intracellular organelle part;GO:0044424//intracellular part;GO:0043231//intracellular membrane-bounded organelle;GO:0015630//microtubule cytoskeleton;GO:0044427//chromosomal part;GO:0005819//spindle;GO:0005856//cytoskeleton;GO:0005694//chromosome;GO:0043232//intracellular non-membrane-bounded organelle;GO:0043229//intracellular organelle;GO:0044430//cytoskeletal part;GO:0012505//endom…	GO:0005515//protein binding;GO:0005488//binding;GO:0046983//protein dimerization activity	GO:0051179//localization;GO:0048634//regulation of muscle organ development;GO:0009889//regulation of biosynthetic process;GO:0051252//regulation of RNA metabolic process;GO:1903506//regulation of nucleic acid-templated transcription;GO:0031326//regulation of cellular biosynthetic process;GO:2001141//regulation of RNA biosynthetic process;GO:0051234//establishment of localization;GO:1901987//regu…
t00034730	XP_012043174.1	3636	2696	-16.8	1	1.93936	AACGUUCGG-----------------	x|||||||xxxxxxxxxxxxxxxxxx	AUGCAAGCAACACUCUGUGGCAGAUA	FAM71A	PREDICTED: LOW QUALITY PROTEIN: protein FAM71A [Ovis aries]	-	-	-	-	-	-	-
t00034730	XP_012043288.1	600	208	-16.8	1	1.93936	GACGUUCGG-----------------	x|||||||xxxxxxxxxxxxxxxxxx	AUGCAAGCAACACUCUGUGGCAGAUA	LOC105613350	PREDICTED: LOW QUALITY PROTEIN: chitotriosidase-1 isoform X1 [Ovis aries]	Metabolism	Carbohydrate metabolism	ko00520//Amino sugar and nucleotide sugar metabolism	K01183	GO:0005576//extracellular region	GO:0003824//catalytic activity;GO:0004568//chitinase activity;GO:0016798//hydrolase activity, acting on glycosyl bonds;GO:0004553//hydrolase activity, hydrolyzing O-glycosyl compounds;GO:0016787//hydrolase activity	GO:0071704//organic substance metabolic process;GO:0006022//aminoglycan metabolic process;GO:1901135//carbohydrate derivative metabolic process;GO:0006807//nitrogen compound metabolic process;GO:1901564//organonitrogen compound metabolic process;GO:0043170//macromolecule metabolic process;GO:0008152//metabolic process
t00034730	XP_012043677.1	6168	5979	-25.2	0.999218	0.0542514	GUACGUUCGUUAUUCAGUCUCAUGGUCA--	x||||||||||x|xx||xxx||:x|||xxx	#NAME?
t00034730	XP_012043678.1	6168	5979	-25.2	0.999218	0.0542514	GUACGUUCGUUAUUCAGUCUCAUGGUCA--	x||||||||||x|xx||xxx||:x|||xxx	#NAME?	ARL5B	ADP-ribosylation factor-like protein 5B [Tupaia chinensis]	-	-	-	-	GO:0044464//cell part;GO:0005623//cell	GO:0001882//nucleoside binding;GO:0032550//purine ribonucleoside binding;GO:0001883//purine nucleoside binding;GO:0036094//small molecule binding;GO:0097159//organic cyclic compound binding;GO:1901363//heterocyclic compound binding;GO:0005488//binding;GO:0097367//carbohydrate derivative binding;GO:0032549//ribonucleoside binding	GO:0035556//intracellular signal transduction;GO:0065007//biological regulation;GO:0009987//cellular process;GO:0050789//regulation of biological process;GO:0051716//cellular response to stimulus;GO:0044700//single organism signaling;GO:0044763//single-organism cellular process;GO:0050794//regulation of cellular process;GO:0050896//response to stimulus;GO:0023052//signaling;GO:0007165//signal tra…
t00034730	XP_012043684.1	5912	2360	-21.3	1	0.93571	AUGCGUUUGUAAU---ACACC-UCG--	x|:||||:||xx|xxx|||||x||xxx	#NAME?
t00034730	XP_012043688.1	5912	2360	-21.3	1	0.93571	AUGCGUUUGUAAU---ACACC-UCG--	x|:||||:||xx|xxx|||||x||xxx	#NAME?
t00034730	XP_012043691.1	5912	2360	-21.3	1	0.93571	AUGCGUUUGUAAU---ACACC-UCG--	x|:||||:||xx|xxx|||||x||xxx	#NAME?
t00034730	XP_012043692.1	5912	2360	-21.3	1	0.93571	AUGCGUUUGUAAU---ACACC-UCG--	x|:||||:||xx|xxx|||||x||xxx	#NAME?
t00034730	XP_012043693.1	5912	2360	-21.3	1	0.93571	AUGCGUUUGUAAU---ACACC-UCG--	x|:||||:||xx|xxx|||||x||xxx	#NAME?	NEBL	PREDICTED: nebulette isoform X6 [Ovis aries]	-	-	-	-	GO:0032432//actin filament bundle;GO:0044422//organelle part;GO:0005737//cytoplasm;GO:0044464//cell part;GO:0043228//non-membrane-bounded organelle;GO:0031674//I band;GO:0043227//membrane-bounded organelle;GO:0030017//sarcomere;GO:0044449//contractile fiber part;GO:0005622//intracellular;GO:0015629//actin cytoskeleton;GO:0031988//membrane-bounded vesicle;GO:0005623//cell;GO:0044444//cytoplasmic p…	GO:0046872//metal ion binding;GO:0008092//cytoskeletal protein binding;GO:0005488//binding;GO:0043167//ion binding;GO:0005515//protein binding;GO:0005198//structural molecule activity;GO:0046914//transition metal ion binding;GO:0043169//cation binding;GO:0003779//actin binding	GO:0071822//protein complex subunit organization;GO:0071840//cellular component organization or biogenesis;GO:0009987//cellular process;GO:0044763//single-organism cellular process;GO:0044699//single-organism process;GO:1902589//single-organism organelle organization;GO:0007015//actin filament organization;GO:0030036//actin cytoskeleton organization;GO:0030029//actin filament-based process;GO:000…
t00034730	XP_012043837.1	6742	6611	-20.6	1	0.906662	GUGCGUUUGUAGUUG-UUUUCCGA----	x|:||||:||x||x|xxx:x|||xxxxx	#NAME?	STAM	PREDICTED: signal transducing adapter molecule 1 isoform X2 [Ovis aries]	Cellular Processes;Environmental Information Processing	Signal transduction;Transport and catabolism	ko04144//Endocytosis;ko04630//Jak-STAT signaling pathway	K04705	-	-	-
t00034730	XP_012044033.1	2176	652	-21.2	1	0.560639	GUACGUUUG-GGUUCCACAUCUUUUAUU	x||||||:|xx||xxx|||:|x|:|||x	-AUGCAAGCAACACUCUGUGGCAGAUA-
t00034730	XP_012044034.1	2176	652	-21.2	1	0.560639	GUACGUUUG-GGUUCCACAUCUUUUAUU	x||||||:|xx||xxx|||:|x|:|||x	-AUGCAAGCAACACUCUGUGGCAGAUA-
t00034730	XP_012044035.1	2176	652	-21.2	1	0.560639	GUACGUUUG-GGUUCCACAUCUUUUAUU	x||||||:|xx||xxx|||:|x|:|||x	-AUGCAAGCAACACUCUGUGGCAGAUA-
t00034730	XP_012044037.1	2176	652	-21.2	1	0.560639	GUACGUUUG-GGUUCCACAUCUUUUAUU	x||||||:|xx||xxx|||:|x|:|||x	-AUGCAAGCAACACUCUGUGGCAGAUA-
t00034730	XP_012044038.1	2176	652	-21.2	1	0.560639	GUACGUUUG-GGUUCCACAUCUUUUAUU	x||||||:|xx||xxx|||:|x|:|||x	-AUGCAAGCAACACUCUGUGGCAGAUA-
t00034730	XP_012044040.1	792	70	-28.5	0.200561	0.847759	GACGUUCGAGGAUCGGUCGCCGAGUGA	x|||||||xx|xxx:|x|:|||xx|:x	AUGCAAGCAAC-ACUCUGUGGCAGAUA
t00034730	XP_012044041.1	792	70	-28.5	0.200561	0.847759	GACGUUCGAGGAUCGGUCGCCGAGUGA	x|||||||xx|xxx:|x|:|||xx|:x	AUGCAAGCAAC-ACUCUGUGGCAGAUA
t00034730	XP_012044042.1	792	70	-28.5	0.200561	0.847759	GACGUUCGAGGAUCGGUCGCCGAGUGA	x|||||||xx|xxx:|x|:|||xx|:x	AUGCAAGCAAC-ACUCUGUGGCAGAUA
t00034730	XP_012044045.1	792	70	-28.5	0.200561	0.847759	GACGUUCGAGGAUCGGUCGCCGAGUGA	x|||||||xx|xxx:|x|:|||xx|:x	AUGCAAGCAAC-ACUCUGUGGCAGAUA
t00034730	XP_012044046.1	792	70	-28.5	0.200561	0.847759	GACGUUCGAGGAUCGGUCGCCGAGUGA	x|||||||xx|xxx:|x|:|||xx|:x	AUGCAAGCAAC-ACUCUGUGGCAGAUA
t00034730	XP_012044047.2	792	70	-28.5	0.200561	0.847759	GACGUUCGAGGAUCGGUCGCCGAGUGA	x|||||||xx|xxx:|x|:|||xx|:x	AUGCAAGCAAC-ACUCUGUGGCAGAUA
t00034730	XP_012044052.1	4144	2217	-22.1	1	0.816882	GACGUUCGUUCUCCUGUGAAGGAUUGG----	x|||||||xxx|xx|||||x:x|::|xxxxx	AUGCAAGC---A--ACACUCUGUGGCAGAUA
t00034730	XP_012044093.1	1178	652	-23	0.983175	1.19755	AAUGUUCGUU--UAG-UAUGUGUCUGA	x|:|||||||xxx||x:|:x:||||:x	AUGCAAGCAACACUCUGUG-GCAGAUA
t00034730	XP_012044096.1	1178	652	-23	0.983175	1.19755	AAUGUUCGUU--UAG-UAUGUGUCUGA	x|:|||||||xxx||x:|:x:||||:x	AUGCAAGCAACACUCUGUG-GCAGAUA
t00034730	XP_012044100.1	1178	652	-23	0.983175	1.19755	AAUGUUCGUU--UAG-UAUGUGUCUGA	x|:|||||||xxx||x:|:x:||||:x	AUGCAAGCAACACUCUGUG-GCAGAUA
t00034730	XP_012044113.1	1178	652	-23	0.983175	1.19755	AAUGUUCGUU--UAG-UAUGUGUCUGA	x|:|||||||xxx||x:|:x:||||:x	AUGCAAGCAACACUCUGUG-GCAGAUA
t00034730	XP_012044123.1	1178	652	-23	0.983175	1.19755	AAUGUUCGUU--UAG-UAUGUGUCUGA	x|:|||||||xxx||x:|:x:||||:x	AUGCAAGCAACACUCUGUG-GCAGAUA
t00034730	XP_012044129.1	1178	652	-23	0.983175	1.19755	AAUGUUCGUU--UAG-UAUGUGUCUGA	x|:|||||||xxx||x:|:x:||||:x	AUGCAAGCAACACUCUGUG-GCAGAUA
t00034730	XP_012044139.1	1178	652	-23	0.983175	1.19755	AAUGUUCGUU--UAG-UAUGUGUCUGA	x|:|||||||xxx||x:|:x:||||:x	AUGCAAGCAACACUCUGUG-GCAGAUA	LNP1	PREDICTED: leukemia NUP98 fusion partner 1 isoform X2 [Ovis aries]	-	-	-	-	-	-	-
t00034730	XP_012044180.1	2268	1872	-22.4	0.999927	1.06531	AAUGUUCG-GUUGGAAUACC--UUAA	x|:|||||xxx||:x|:|||xx:||x	AUGCAAGCAACACUCUGUGGCAGAUA
t00034730	XP_012044181.1	2268	1872	-22.4	0.999927	1.06531	AAUGUUCG-GUUGGAAUACC--UUAA	x|:|||||xxx||:x|:|||xx:||x	AUGCAAGCAACACUCUGUGGCAGAUA	SIRPA	PREDICTED: tyrosine-protein phosphatase non-receptor type substrate 1 isoform X1 [Ovis aries]	Organismal Systems	Development	ko04380//Osteoclast differentiation	K06551	-	GO:0005515//protein binding;GO:0005488//binding;GO:0019904//protein domain specific binding	-
t00034730	XP_012044257.1	289	270	-24.1	0.381311	0.515354	-ACGUUCGAGAUGUUAGACGG-------	x|||||||xxx|||x||||:xxxxxxxx	AUGCAAGC--AACACUCUGUGGCAGAUA	SS18L1	PREDICTED: calcium-responsive transactivator isoform X1 [Ovis aries]	-	-	-	-	GO:0005623//cell;GO:0044464//cell part;GO:0043227//membrane-bounded organelle;GO:0044428//nuclear part;GO:0043228//non-membrane-bounded organelle;GO:0005694//chromosome;GO:0043232//intracellular non-membrane-bounded organelle;GO:0000793//condensed chromosome;GO:0044422//organelle part;GO:0043229//intracellular organelle;GO:0043234//protein complex;GO:0090544//BAF-type complex;GO:0043231//intracel…	-	GO:0048666//neuron development;GO:0009987//cellular process;GO:0048699//generation of neurons;GO:0044763//single-organism cellular process;GO:0048468//cell development;GO:0031323//regulation of cellular metabolic process;GO:0009889//regulation of biosynthetic process;GO:0031175//neuron projection development;GO:0051128//regulation of cellular component organization;GO:0006355//regulation of trans…
t00034730	XP_012044415.1	1808	795	-18.1	1	1.6372	GACGUUCGUC----------------	x||||||||xxxxxxxxxxxxxxxxx	AUGCAAGCAACACUCUGUGGCAGAUA	HCK	PREDICTED: tyrosine-protein kinase HCK [Ovis aries]	Organismal Systems	Immune system	ko04062//Chemokine signaling pathway;ko04666//Fc gamma R-mediated phagocytosis	K08893	-	-	-
t00034730	XP_012044464.1	4521	3379	-18.1	1	1.6372	AACGUUCGUC----------------	x||||||||xxxxxxxxxxxxxxxxx	AUGCAAGCAACACUCUGUGGCAGAUA
t00034730	XP_012044465.1	4521	3379	-18.1	1	1.6372	AACGUUCGUC----------------	x||||||||xxxxxxxxxxxxxxxxx	AUGCAAGCAACACUCUGUGGCAGAUA	CBFA2T2	PREDICTED: protein CBFA2T2 isoform X4 [Ovis aries musimon]	-	-	-	-	-	-	-
t00034730	XP_012044742.1	4509	1034	-26.5	0.964962	0.0841454	CACGUUCGUU-CGGGUCUGGCGUUUC-	x|||||||||xx|:|x|x:x|||:|xx	AUGCAAGCAACACUCUG-UGGCAGAUA
t00034730	XP_012044764.1	2753	401	-27.3	0.786089	0.516861	GUACGUUUGU-ACGAGGAAAUGGUCUAUU	x||||||:||xxx|||:xx|:x||||||x	-AUGCAAGCAACACUCU-GUGGCAGAUA-
t00034730	XP_012044899.1	2246	2144	-25.6	0.920387	0.39643	CAUGUUCGUCAGGUGUUGCUAUCGACCUAUC	x|:||||||xxx|||xx|x:|:||xx||||x	AUGCAAGCA--ACAC-UCUGUGGC-AGAUA-	FTO	PREDICTED: alpha-ketoglutarate-dependent dioxygenase FTO isoform X2 [Ovis aries]	-	-	-	-	GO:0005623//cell;GO:0031974//membrane-enclosed lumen;GO:0005654//nucleoplasm;GO:0005622//intracellular;GO:0043226//organelle;GO:0005634//nucleus;GO:0043229//intracellular organelle;GO:0044424//intracellular part;GO:0044428//nuclear part;GO:0044422//organelle part;GO:0044446//intracellular organelle part;GO:0016604//nuclear body;GO:0031981//nuclear lumen;GO:0070013//intracellular organelle lumen;G…	GO:0003824//catalytic activity;GO:0016705//oxidoreductase activity, acting on paired donors, with incorporation or reduction of molecular oxygen;GO:0046872//metal ion binding;GO:0016491//oxidoreductase activity;GO:0046914//transition metal ion binding;GO:0043167//ion binding;GO:0043169//cation binding;GO:0005506//iron ion binding;GO:0051213//dioxygenase activity;GO:0005488//binding;GO:0016706//ox…	GO:0006807//nitrogen compound metabolic process;GO:0003016//respiratory system process;GO:0016070//RNA metabolic process;GO:0043412//macromolecule modification;GO:0032502//developmental process;GO:0050789//regulation of biological process;GO:0065007//biological regulation;GO:0032879//regulation of localization;GO:0070989//oxidative demethylation;GO:0006725//cellular aromatic compound metabolic pr…
t00034730	XP_012044900.1	1185	245	-19.2	1	0.80424	CGCGUUUGUGAUUCUUAUAAGACCACACGUCC--	x:||||:||xx|xxx|xxx||||x||x||||xxx	AUGCAAGCA--A--CA--CUCUG-UG-GCAGAUA	SNRPA	U1 small nuclear ribonucleoprotein A, partial [Bos mutus]	Genetic Information Processing	Transcription	ko03040//Spliceosome	K11091	GO:1990904//ribonucleoprotein complex;GO:0044424//intracellular part;GO:0005622//intracellular;GO:0044446//intracellular organelle part;GO:0030529//intracellular ribonucleoprotein complex;GO:0043231//intracellular membrane-bounded organelle;GO:0043227//membrane-bounded organelle;GO:0043226//organelle;GO:0044422//organelle part;GO:0044428//nuclear part;GO:0043228//non-membrane-bounded organelle;GO…	GO:0005488//binding;GO:0097159//organic cyclic compound binding;GO:0003676//nucleic acid binding;GO:0003723//RNA binding;GO:1901363//heterocyclic compound binding	GO:1901360//organic cyclic compound metabolic process;GO:0010467//gene expression;GO:0008380//RNA splicing;GO:0009987//cellular process;GO:0044238//primary metabolic process;GO:0006396//RNA processing;GO:0006807//nitrogen compound metabolic process;GO:0006139//nucleobase-containing compound metabolic process;GO:0044260//cellular macromolecule metabolic process;GO:0016070//RNA metabolic process;GO…
t00034730	XP_012044995.1	7948	50	-22.4	1	0.295939	GACGUUUGGUG-GAGUCAUA------	x|||||:|x||x|||x||:xxxxxxx	AUGCAAGCAACACUCUGUGGCAGAUA
t00034730	XP_012045127.1	997	469	-24.1	0.880395	1.28957	UUAUGUUUGUU-UUUGGGACCGA----	x||:|||:|||x|xx|:x||||xxxxx	#NAME?	CBLN1	PREDICTED: cerebellin-1 isoform X1 [Ovis aries]	-	-	-	-	GO:0044464//cell part;GO:0044425//membrane part;GO:0098589//membrane region;GO:0098590//plasma membrane region;GO:0044456//synapse part;GO:0045202//synapse;GO:0071944//cell periphery;GO:0005886//plasma membrane;GO:0097060//synaptic membrane;GO:0005623//cell;GO:0016020//membrane;GO:0098805//whole membrane;GO:0044459//plasma membrane part	GO:0046983//protein dimerization activity;GO:0005515//protein binding;GO:0005488//binding	GO:0044767//single-organism developmental process;GO:0007420//brain development;GO:0071702//organic substance transport;GO:0007267//cell-cell signaling;GO:0021533//cell differentiation in hindbrain;GO:0050789//regulation of biological process;GO:0045184//establishment of protein localization;GO:0030154//cell differentiation;GO:0007399//nervous system development;GO:0048513//animal organ developme…
t00034730	XP_012045232.1	1007	830	-18	1	0.331204	CACGUUCG-GGACCGGGAAGGAGGCUC-	x|||||||xx|xxx|:||x:xx|x||xx	AUGCAAGCAAC--ACUCUGUGGCAGAUA	USB1	PREDICTED: U6 snRNA phosphodiesterase isoform X2 [Ovis aries]	-	-	-	-	GO:0005623//cell;GO:0043231//intracellular membrane-bounded organelle;GO:0043226//organelle;GO:0043227//membrane-bounded organelle;GO:0043229//intracellular organelle;GO:0044464//cell part;GO:0044424//intracellular part;GO:0005622//intracellular	GO:0003824//catalytic activity;GO:0004527//exonuclease activity;GO:0016787//hydrolase activity;GO:0016788//hydrolase activity, acting on ester bonds;GO:0004518//nuclease activity;GO:0008408//3'-5' exonuclease activity	GO:0009987//cellular process;GO:0006139//nucleobase-containing compound metabolic process;GO:0010467//gene expression;GO:0090501//RNA phosphodiester bond hydrolysis;GO:0090305//nucleic acid phosphodiester bond hydrolysis;GO:1901360//organic cyclic compound metabolic process;GO:0008152//metabolic process;GO:0043170//macromolecule metabolic process;GO:0044260//cellular macromolecule metabolic proce…
t00034730	XP_012045293.1	1277	534	-17	1	1.93936	AACGUUCGA-----------------	x|||||||xxxxxxxxxxxxxxxxxx	AUGCAAGCAACACUCUGUGGCAGAUA
t00034730	XP_012045294.1	1277	534	-17	1	1.93936	AACGUUCGA-----------------	x|||||||xxxxxxxxxxxxxxxxxx	AUGCAAGCAACACUCUGUGGCAGAUA	B3GNT9	PREDICTED: UDP-GlcNAc:betaGal beta-1,3-N-acetylglucosaminyltransferase 9 [Ovis aries]	-	-	-	-	GO:0043231//intracellular membrane-bounded organelle;GO:0005623//cell;GO:0005622//intracellular;GO:0044425//membrane part;GO:0044424//intracellular part;GO:0043226//organelle;GO:0031224//intrinsic component of membrane;GO:0016020//membrane;GO:0043227//membrane-bounded organelle;GO:0043229//intracellular organelle;GO:0044464//cell part	GO:0016758//transferase activity, transferring hexosyl groups;GO:0003824//catalytic activity;GO:0016757//transferase activity, transferring glycosyl groups;GO:0016740//transferase activity	GO:0071704//organic substance metabolic process;GO:0006464//cellular protein modification process;GO:0044237//cellular metabolic process;GO:0019538//protein metabolic process;GO:0036211//protein modification process;GO:0044260//cellular macromolecule metabolic process;GO:0043412//macromolecule modification;GO:0009987//cellular process;GO:0043170//macromolecule metabolic process;GO:0044267//cellul…
t00034730	XP_012045461.1	5623	4753	-23.4	0.999998	0.0855859	CACGUUUGAGG-GACACACC-CCUC-	x|||||:|xx|x||x|||||xx||xx	AUGCAAGCAACACUCUGUGGCAGAUA	ATXN1L	PREDICTED: ataxin-1-like [Ovis aries]	-	-	-	-	-	GO:1901363//heterocyclic compound binding;GO:0097159//organic cyclic compound binding;GO:0003676//nucleic acid binding;GO:0005488//binding	GO:0043062//extracellular structure organization;GO:1903706//regulation of hemopoiesis;GO:0050793//regulation of developmental process;GO:0065007//biological regulation;GO:0002682//regulation of immune system process;GO:0051239//regulation of multicellular organismal process;GO:2000026//regulation of multicellular organismal development;GO:0050794//regulation of cellular process;GO:0009987//cellu…
t00034730	XP_012045492.1	3598	3485	-25.4	0.985392	1.85937	AAUGUUUGUUGUCAAAGA---CGUUUGA	x|:|||:|||||xxx|||xxx|||:|:x	AUGCAAGCAACA--CUCUGUGGCAGAUA
t00034730	XP_012045743.1	3409	1745	-22.9	0.999981	1.39884	CUAUGUUUGUACGAUGA-ACUGUCGUCUC-	x||:|||:||xx|x|||x||x::|||||xx	#NAME?
t00034730	XP_012045793.1	1285	779	-23.7	0.962345	1.24468	UUACGUUCGACGACAGAUUCUGAUUGUU	x||||||||xx|xx|||xx|:|x:|:|x	-AUGCAAGCAACACUCUGUGGCAGAUA-
t00034730	XP_012045802.1	1286	779	-23.7	0.96244	1.24468	UUACGUUCGACGACAGAUUCUGAUUGUU	x||||||||xx|xx|||xx|:|x:|:|x	-AUGCAAGCAACACUCUGUGGCAGAUA-	CD200	PREDICTED: OX-2 membrane glycoprotein isoform X2 [Ovis aries]	-	-	-	-	-	-	-
t00034730	XP_012045894.1	1852	1263	-21	0.999999	1.23826	GAUGUUUGUUGAGUUUAGAGAGAAUUUUCCUGUUUGA	x|:|||:||||xxx|xx||||xxx:xxx||x||:|:x	AUGCAAGCAAC---A--CUCU---G--UGG-CAGAUA
t00034730	XP_014947170.1	3293	1054	-21.9	1	0.557423	AACGUUCGUCGUUA--AACUGA----	x||||||||x||x|xxx||:|xxxxx	AUGCAAGCAACACUCUGUGGCAGAUA	PTGFRN	PREDICTED: prostaglandin F2 receptor negative regulator isoform X1 [Ovis aries]	-	-	-	-	-	-	GO:0006996//organelle organization;GO:0016043//cellular component organization;GO:0009987//cellular process;GO:0071840//cellular component organization or biogenesis
t00034730	XP_014947207.1	392	192	-17.3	1	0.0362519	CACGUUCGCUCCUCCUGCACGACCACGGUUUC-	x|||||||x|xx|xx||xxx|||x||x||:|xx	AUGCAAGC-A--A-CAC--UCUG-UGGCAGAUA	MRPS6	PREDICTED: 28S ribosomal protein S6, mitochondrial isoform X1 [Ovis aries]	Genetic Information Processing	Translation	ko03010//Ribosome	K02990	-	-	-
t00034730	XP_014947216.1	3792	435	-17.1	1	1.93936	GACGUUCGC-----------------	x|||||||xxxxxxxxxxxxxxxxxx	AUGCAAGCAACACUCUGUGGCAGAUA	ZBTB20	PREDICTED: LOW QUALITY PROTEIN: zinc finger and BTB domain-containing protein 20 [Ovis aries]	-	-	-	-	GO:0005622//intracellular;GO:0044446//intracellular organelle part;GO:0043231//intracellular membrane-bounded organelle;GO:0070013//intracellular organelle lumen;GO:0043229//intracellular organelle;GO:0044424//intracellular part;GO:0031981//nuclear lumen;GO:0044428//nuclear part;GO:0005634//nucleus;GO:0044422//organelle part;GO:0044464//cell part;GO:0043233//organelle lumen;GO:0043226//organelle;…	GO:1901363//heterocyclic compound binding;GO:0003700//transcription factor activity, sequence-specific DNA binding;GO:0003676//nucleic acid binding;GO:0000981//RNA polymerase II transcription factor activity, sequence-specific DNA binding;GO:0097159//organic cyclic compound binding;GO:0005488//binding;GO:0001071//nucleic acid binding transcription factor activity;GO:0043167//ion binding;GO:004316…	GO:0050794//regulation of cellular process;GO:2001141//regulation of RNA biosynthetic process;GO:0010468//regulation of gene expression;GO:2000112//regulation of cellular macromolecule biosynthetic process;GO:0031323//regulation of cellular metabolic process;GO:0051171//regulation of nitrogen compound metabolic process;GO:0031326//regulation of cellular biosynthetic process;GO:0060255//regulation…
t00034730	XP_014947245.1	2137	1	-16.9	1	0.287844	GACGUUCGGCGG---------------	x|||||||xxx|xxxxxxxxxxxxxxx	AUGCAAGC-AACACUCUGUGGCAGAUA	PRDM15	PREDICTED: PR domain zinc finger protein 15 isoform X1 [Ovis aries]	-	-	-	-	GO:0043229//intracellular organelle;GO:0043227//membrane-bounded organelle;GO:0043231//intracellular membrane-bounded organelle;GO:0044464//cell part;GO:0005623//cell;GO:0043226//organelle;GO:0044424//intracellular part;GO:0005622//intracellular	GO:0005488//binding;GO:0043167//ion binding;GO:0016741//transferase activity, transferring one-carbon groups;GO:0043169//cation binding;GO:0003676//nucleic acid binding;GO:0016740//transferase activity;GO:0097159//organic cyclic compound binding;GO:0003824//catalytic activity;GO:1901363//heterocyclic compound binding	GO:0009058//biosynthetic process;GO:0065007//biological regulation;GO:0009987//cellular process;GO:0044249//cellular biosynthetic process;GO:0019222//regulation of metabolic process;GO:0060255//regulation of macromolecule metabolic process;GO:0050789//regulation of biological process;GO:0034645//cellular macromolecule biosynthetic process;GO:0008152//metabolic process;GO:0044260//cellular macromo…
t00034730	XP_014947369.1	1214	558	-19.4	1	0.366594	CACGUUUGUAAUG-GAUCUACUC-----	x|||||:||xx||x||xx:||:xxxxxx	AUGCAAGCA--ACACUCUGUGGCAGAUA	MACF1	PREDICTED: LOW QUALITY PROTEIN: microtubule-actin cross-linking factor 1 isoform X1 [Ovis aries]	-	-	-	-	GO:0016020//membrane;GO:0044459//plasma membrane part;GO:0043226//organelle;GO:0044425//membrane part;GO:0005886//plasma membrane;GO:0044464//cell part;GO:0042995//cell projection;GO:0043227//membrane-bounded organelle;GO:0071944//cell periphery;GO:0098589//membrane region;GO:0031253//cell projection membrane;GO:0005856//cytoskeleton;GO:0005622//intracellular;GO:0044424//intracellular part;GO:000…	GO:0005515//protein binding;GO:0016462//pyrophosphatase activity;GO:0008092//cytoskeletal protein binding;GO:0016787//hydrolase activity;GO:0046872//metal ion binding;GO:1901363//heterocyclic compound binding;GO:0003723//RNA binding;GO:0005488//binding;GO:0017111//nucleoside-triphosphatase activity;GO:0043169//cation binding;GO:0015631//tubulin binding;GO:0016818//hydrolase activity, acting on ac…	GO:0071840//cellular component organization or biogenesis;GO:0044763//single-organism cellular process;GO:0051179//localization;GO:1902580//single-organism cellular localization;GO:0050896//response to stimulus;GO:0044802//single-organism membrane organization;GO:0070727//cellular macromolecule localization;GO:0071702//organic substance transport;GO:0065007//biological regulation;GO:0044765//sing…
t00034730	XP_014947532.1	4583	3019	-22.5	1	0.617565	GAUGUUUGUUGUUUG-CGUUUUGUA---	x|:|||:|||||xx|x|:xx::||xxxx	AUGCAAGCAACACUCUGU--GGCAGAUA
t00034730	XP_014947533.1	4583	3019	-22.5	1	0.617565	GAUGUUUGUUGUUUG-CGUUUUGUA---	x|:|||:|||||xx|x|:xx::||xxxx	AUGCAAGCAACACUCUGU--GGCAGAUA
t00034730	XP_014947534.1	4583	3019	-22.5	1	0.617565	GAUGUUUGUUGUUUG-CGUUUUGUA---	x|:|||:|||||xx|x|:xx::||xxxx	AUGCAAGCAACACUCUGU--GGCAGAUA	SLC35D1	PREDICTED: UDP-glucuronic acid/UDP-N-acetylgalactosamine transporter isoform X2 [Ovis aries]	-	-	-	-	-	-	-
t00034730	XP_014947536.1	6422	4200	-24.7	0.999865	0.720413	GAUGUUCGUUGUGUUUUGAUCCUUCC--	x|:||||||||||xxx:xxx||x||xxx	AUGCAAGCAACACUCUG--UGGCAGAUA
t00034730	XP_014947537.1	6422	4200	-24.7	0.999865	0.720413	GAUGUUCGUUGUGUUUUGAUCCUUCC--	x|:||||||||||xxx:xxx||x||xxx	AUGCAAGCAACACUCUG--UGGCAGAUA	LOC101120030	PREDICTED: serine/threonine-protein kinase TNNI3K isoform X3 [Ovis aries]	-	-	-	-	-	GO:0097159//organic cyclic compound binding;GO:0001882//nucleoside binding;GO:0001883//purine nucleoside binding;GO:0032550//purine ribonucleoside binding;GO:0097367//carbohydrate derivative binding;GO:0016740//transferase activity;GO:1901363//heterocyclic compound binding;GO:0005488//binding;GO:0032549//ribonucleoside binding;GO:0003824//catalytic activity;GO:0036094//small molecule binding;GO:0…	GO:0044267//cellular protein metabolic process;GO:0009987//cellular process;GO:0043412//macromolecule modification;GO:0006464//cellular protein modification process;GO:0008152//metabolic process;GO:0006796//phosphate-containing compound metabolic process;GO:0006793//phosphorus metabolic process;GO:0071704//organic substance metabolic process;GO:0044260//cellular macromolecule metabolic process;GO…
t00034730	XP_014947652.1	3887	1297	-26.1	0.967778	0.175533	GACGUUCGUUGUCUCA-AUACCACACUAG	x|||||||||||xxx|x|:|||xxx|||x	AUGCAAGCAACA--CUCUGUGG-CAGAUA
t00034730	XP_014947653.1	3795	1205	-26.1	0.965357	0.175533	GACGUUCGUUGUCUCA-AUACCACACUAG	x|||||||||||xxx|x|:|||xxx|||x	AUGCAAGCAACA--CUCUGUGG-CAGAUA
t00034730	XP_014947654.1	3795	1205	-26.1	0.965357	0.175533	GACGUUCGUUGUCUCA-AUACCACACUAG	x|||||||||||xxx|x|:|||xxx|||x	AUGCAAGCAACA--CUCUGUGG-CAGAUA
t00034730	XP_014947655.1	3795	1205	-26.1	0.965357	0.175533	GACGUUCGUUGUCUCA-AUACCACACUAG	x|||||||||||xxx|x|:|||xxx|||x	AUGCAAGCAACA--CUCUGUGG-CAGAUA
t00034730	XP_014947656.1	3795	1205	-26.1	0.965357	0.175533	GACGUUCGUUGUCUCA-AUACCACACUAG	x|||||||||||xxx|x|:|||xxx|||x	AUGCAAGCAACA--CUCUGUGG-CAGAUA
t00034730	XP_014947657.1	3795	1205	-26.1	0.965357	0.175533	GACGUUCGUUGUCUCA-AUACCACACUAG	x|||||||||||xxx|x|:|||xxx|||x	AUGCAAGCAACA--CUCUGUGG-CAGAUA
t00034730	XP_014947658.1	3795	1205	-26.1	0.965357	0.175533	GACGUUCGUUGUCUCA-AUACCACACUAG	x|||||||||||xxx|x|:|||xxx|||x	AUGCAAGCAACA--CUCUGUGG-CAGAUA	ST7L	PREDICTED: suppressor of tumorigenicity 7 protein-like isoform X2 [Ovis aries]	-	-	-	-	-	-	GO:0050789//regulation of biological process;GO:0065007//biological regulation;GO:0001558//regulation of cell growth;GO:0050794//regulation of cellular process;GO:0040008//regulation of growth;GO:0051128//regulation of cellular component organization
t00034730	XP_014947736.1	1079	197	-28.3	0.303461	0.239785	AACGUUCGAUGUCAGGUACCC-----	x|||||||x|||x||::|||xxxxxx	AUGCAAGCAACACUCUGUGGCAGAUA	TCHHL1	PREDICTED: trichohyalin-like protein 1 [Ovis aries]	-	-	-	-	-	-	-
t00034730	XP_014947773.1	2368	2309	-17.1	1	1.98466	CUACGUUCGA-----------------	x||||||||xxxxxxxxxxxxxxxxxx	#NAME?
t00034730	XP_014947774.1	2368	2309	-17.1	1	1.98466	CUACGUUCGA-----------------	x||||||||xxxxxxxxxxxxxxxxxx	#NAME?	ASH1L	PREDICTED: histone-lysine N-methyltransferase ASH1L isoform X2 [Ovis aries musimon]	Metabolism;Cellular Processes	Cellular commiunity;Amino acid metabolism	ko04530//Tight junction;ko00310//Lysine degradation	K06101	GO:0043231//intracellular membrane-bounded organelle;GO:0005623//cell;GO:0044424//intracellular part;GO:0043227//membrane-bounded organelle;GO:0043229//intracellular organelle;GO:0005622//intracellular;GO:0031982//vesicle;GO:0044464//cell part;GO:0043226//organelle;GO:0031988//membrane-bounded vesicle	GO:0016740//transferase activity;GO:0008168//methyltransferase activity;GO:0003676//nucleic acid binding;GO:0097159//organic cyclic compound binding;GO:1901363//heterocyclic compound binding;GO:0008757//S-adenosylmethionine-dependent methyltransferase activity;GO:0016278//lysine N-methyltransferase activity;GO:0043169//cation binding;GO:0046914//transition metal ion binding;GO:0016741//transferas…	GO:0048583//regulation of response to stimulus;GO:0019538//protein metabolic process;GO:0071704//organic substance metabolic process;GO:0009987//cellular process;GO:0006355//regulation of transcription, DNA-templated;GO:0060255//regulation of macromolecule metabolic process;GO:0010646//regulation of cell communication;GO:2001141//regulation of RNA biosynthetic process;GO:0065007//biological regul…
t00034730	XP_014947905.1	2753	401	-27.3	0.786089	0.516861	GUACGUUUGU-ACGAGGAAAUGGUCUAUU	x||||||:||xxx|||:xx|:x||||||x	-AUGCAAGCAACACUCU-GUGGCAGAUA-	NXPE3	PREDICTED: NXPE family member 3 isoform X2 [Ovis aries musimon]	-	-	-	-	-	-	-
t00034730	XP_014947927.1	1457	1280	-27.4	0.531887	0.368684	UUACGUUCGAUGUCGGAC-UCGGGAUGA	x||||||||x|||x:|||x:||xxx|:x	#NAME?
t00034730	XP_014947937.1	4564	921	-29.1	0.710409	0.136378	CACGUUCGU--GGACUGGUCCGUUUU-	x||||||||xxx||xx:xx||||:|xx	AUGCAAGCAACACU-CUGUGGCAGAUA	ZDHHC23	PREDICTED: palmitoyltransferase ZDHHC23 isoform X1 [Ovis aries]	-	-	-	-	GO:0016020//membrane;GO:0031224//intrinsic component of membrane;GO:0044425//membrane part	GO:0016409//palmitoyltransferase activity;GO:0016746//transferase activity, transferring acyl groups;GO:0043167//ion binding;GO:0016740//transferase activity;GO:0043169//cation binding;GO:0005488//binding;GO:0003824//catalytic activity;GO:0016747//transferase activity, transferring acyl groups other than amino-acyl groups	GO:0009059//macromolecule biosynthetic process;GO:0010256//endomembrane system organization;GO:0044763//single-organism cellular process;GO:0042157//lipoprotein metabolic process;GO:0009987//cellular process;GO:0044238//primary metabolic process;GO:0009058//biosynthetic process;GO:0036211//protein modification process;GO:0042158//lipoprotein biosynthetic process;GO:0044267//cellular protein metab…
t00034730	XP_014947960.1	3147	3036	-26.1	0.94144	0.463609	AACGUUCGAAGAGACCGGACACC-UUUAC	x|||||||xx|x||xxx||||||x|:||x	AUGCAAGCAACACU---CUGUGGCAGAUA	LOC101121910	PREDICTED: zinc finger protein 148 isoform X1 [Ovis aries]	-	-	-	-	GO:0043231//intracellular membrane-bounded organelle;GO:0043226//organelle;GO:0043227//membrane-bounded organelle;GO:0044464//cell part;GO:0043229//intracellular organelle;GO:0044424//intracellular part;GO:0005622//intracellular;GO:0005623//cell	GO:0043167//ion binding;GO:0005488//binding;GO:0003676//nucleic acid binding;GO:0003677//DNA binding;GO:0097159//organic cyclic compound binding;GO:1901363//heterocyclic compound binding;GO:0043169//cation binding;GO:0001071//nucleic acid binding transcription factor activity	GO:0031323//regulation of cellular metabolic process;GO:0051171//regulation of nitrogen compound metabolic process;GO:0050794//regulation of cellular process;GO:0060255//regulation of macromolecule metabolic process;GO:0000003//reproduction;GO:0019222//regulation of metabolic process;GO:2001141//regulation of RNA biosynthetic process;GO:2000112//regulation of cellular macromolecule biosynthetic p…
t00034730	XP_014947961.1	331	259	-16.8	1	1.93936	GACGUUCGG-----------------	x|||||||xxxxxxxxxxxxxxxxxx	AUGCAAGCAACACUCUGUGGCAGAUA	SLC12A8	PREDICTED: solute carrier family 12 member 8 isoform X1 [Ovis aries]	-	-	-	-	-	-	GO:0051179//localization;GO:0044699//single-organism process;GO:0051234//establishment of localization;GO:0009987//cellular process;GO:0044763//single-organism cellular process
t00034730	XP_014948063.1	2169	899	-24.3	0.984794	0.771325	GUACGUUCGGUCUGAAAUAACAGUCGUCA--	x||||||||xxx|||xxx|xxx::||||xxx	#NAME?	SHOX2	PREDICTED: LOW QUALITY PROTEIN: short stature homeobox protein 2 isoform X1 [Ovis aries]	-	-	-	-	GO:0044464//cell part;GO:0005623//cell;GO:0005622//intracellular;GO:0043229//intracellular organelle;GO:0044424//intracellular part;GO:0043227//membrane-bounded organelle;GO:0043226//organelle;GO:0043231//intracellular membrane-bounded organelle	GO:1901363//heterocyclic compound binding;GO:0003676//nucleic acid binding;GO:0005488//binding;GO:0003677//DNA binding;GO:0097159//organic cyclic compound binding	GO:0048736//appendage development;GO:0009792//embryo development ending in birth or egg hatching;GO:0048705//skeletal system morphogenesis;GO:0048522//positive regulation of cellular process;GO:0010556//regulation of macromolecule biosynthetic process;GO:0050793//regulation of developmental process;GO:0035113//embryonic appendage morphogenesis;GO:0003007//heart morphogenesis;GO:0043009//chordate …
t00034730	XP_014948243.1	6094	4842	-17.2	1	1.43792	AUAUGUUUGU-GCGACUCUUAUUCGUUC--	x||:|||:||xxx||xxx:xxx:|||:xxx	#NAME?	FRRS1L	PREDICTED: DOMON domain-containing protein FRRS1L isoform X1 [Ovis aries]	-	-	-	-	-	-	-
t00034730	XP_014948305.1	1012	716	-19.5	1	1.50539	UUACGUUCGGUUGUA-------------	x||||||||x||||xxxxxxxxxxxxxx	#NAME?	LOC101117482	PREDICTED: 5-hydroxytryptamine receptor 5B isoform X1 [Ovis aries]	Organismal Systems;Environmental Information Processing	Nervous system;Signal transduction;Signaling molecules and interaction	ko04080//Neuroactive ligand-receptor interaction;ko04020//Calcium signaling pathway;ko04726//Serotonergic synapse	K04161	GO:0031224//intrinsic component of membrane;GO:0016020//membrane;GO:0044425//membrane part;GO:0016021//integral component of membrane	GO:0004930//G-protein coupled receptor activity;GO:0038023//signaling receptor activity;GO:0004872//receptor activity;GO:0004888//transmembrane signaling receptor activity;GO:0004871//signal transducer activity;GO:0008227//G-protein coupled amine receptor activity;GO:0099600//transmembrane receptor activity;GO:0060089//molecular transducer activity	GO:0009987//cellular process;GO:0065007//biological regulation;GO:0051716//cellular response to stimulus;GO:0050896//response to stimulus;GO:0050794//regulation of cellular process;GO:0007165//signal transduction;GO:0044763//single-organism cellular process;GO:0007186//G-protein coupled receptor signaling pathway;GO:0044700//single organism signaling;GO:0007154//cell communication;GO:0044699//sin…
t00034730	XP_014948380.1	2575	1470	-21.2	1	0.793708	CACGUUCGUUUCAUAUAAGAAACUGA----	x|||||||||xxx|xxx|||x||:|xxxxx	AUGCAAGCAA--CA--CUCUGUGGCAGAUA	TRIM32	PREDICTED: LOW QUALITY PROTEIN: E3 ubiquitin-protein ligase TRIM32 [Ovis aries]	Genetic Information Processing	Folding, sorting and degradation	ko04120//Ubiquitin mediated proteolysis	K10607	GO:0043234//protein complex;GO:0005623//cell;GO:0005737//cytoplasm;GO:0043227//membrane-bounded organelle;GO:0044424//intracellular part;GO:0043231//intracellular membrane-bounded organelle;GO:0043292//contractile fiber;GO:0015629//actin cytoskeleton;GO:0005622//intracellular;GO:0044449//contractile fiber part;GO:0044430//cytoskeletal part;GO:0032991//macromolecular complex;GO:0043226//organelle;…	GO:0000988//transcription factor activity, protein binding;GO:0005515//protein binding;GO:0003676//nucleic acid binding;GO:0046914//transition metal ion binding;GO:0004842//ubiquitin-protein transferase activity;GO:0046872//metal ion binding;GO:1901363//heterocyclic compound binding;GO:0043167//ion binding;GO:0032182//ubiquitin-like protein binding;GO:0016740//transferase activity;GO:0008134//tra…	GO:0031328//positive regulation of cellular biosynthetic process;GO:0048522//positive regulation of cellular process;GO:0009628//response to abiotic stimulus;GO:0044238//primary metabolic process;GO:0009894//regulation of catabolic process;GO:0065009//regulation of molecular function;GO:0048519//negative regulation of biological process;GO:0080134//regulation of response to stress;GO:0036211//pro…
t00034730	XP_014948423.1	2267	2138	-17.2	1	1.98466	UUACGUUCGC-----------------	x||||||||xxxxxxxxxxxxxxxxxx	#NAME?	FAM150B	PREDICTED: LOW QUALITY PROTEIN: protein FAM150B [Ovis aries]	-	-	-	-	-	-	-
t00034730	XP_014948440.1	4900	1406	-22.4	1	0.182889	GACGUUCG--GUGA-CAGGUGUA---	x|||||||xx||||xxx:x:||xxxx	AUGCAAGCAACACUCUGUGGCAGAUA	FBXW2	PREDICTED: F-box/WD repeat-containing protein 2 isoform X1 [Ovis aries]	-	-	-	-	-	-	-
t00034730	XP_014948521.1	1156	61	-17.5	1	1.98466	GUACGUUCGG-----------------	x||||||||xxxxxxxxxxxxxxxxxx	#NAME?
t00034730	XP_014948522.1	1110	15	-17.5	1	1.98466	GUACGUUCGG-----------------	x||||||||xxxxxxxxxxxxxxxxxx	#NAME?
t00034730	XP_014948576.1	1804	169	-30.8	0.205271	0.36269	GACGUUCGUUUGUCUAUGAGACGCCUUCC--	x||||||||xxx|xxx||||||:||x||xxx	AUGCAAGCA---A--CACUCUGUGGCAGAUA	NEFL	PREDICTED: LOW QUALITY PROTEIN: neurofilament light polypeptide isoform X1 [Ovis aries]	-	-	-	-	GO:0044422//organelle part;GO:0043005//neuron projection;GO:0099512//supramolecular fiber;GO:0099513//polymeric cytoskeletal fiber;GO:0043232//intracellular non-membrane-bounded organelle;GO:0005882//intermediate filament;GO:0005623//cell;GO:0044424//intracellular part;GO:0043226//organelle;GO:0043229//intracellular organelle;GO:0005622//intracellular;GO:0005856//cytoskeleton;GO:0045111//intermed…	GO:0005488//binding;GO:0005515//protein binding;GO:0005198//structural molecule activity	GO:0010770//positive regulation of cell morphogenesis involved in differentiation;GO:0044085//cellular component biogenesis;GO:0051716//cellular response to stimulus;GO:0010970//establishment of localization by movement along microtubule;GO:0007399//nervous system development;GO:0031103//axon regeneration;GO:0044767//single-organism developmental process;GO:0006950//response to stress;GO:0007275/…
t00034730	XP_014948606.1	3087	1172	-18.2	1	1.69894	UUACGUUCGUC----------------	x|||||||||xxxxxxxxxxxxxxxxx	#NAME?	LZTS1	PREDICTED: LOW QUALITY PROTEIN: leucine zipper putative tumor suppressor 1 isoform X1 [Ovis aries]	-	-	-	-	GO:0042995//cell projection;GO:0097458//neuron part;GO:0036477//somatodendritic compartment;GO:0045202//synapse;GO:0071944//cell periphery;GO:0044309//neuron spine;GO:0044464//cell part;GO:0005886//plasma membrane;GO:0030425//dendrite;GO:0043005//neuron projection;GO:0005623//cell;GO:0098589//membrane region;GO:0044425//membrane part;GO:0098590//plasma membrane region;GO:0044456//synapse part;GO:…	GO:0003676//nucleic acid binding;GO:0003677//DNA binding;GO:0005488//binding;GO:0001071//nucleic acid binding transcription factor activity;GO:0097159//organic cyclic compound binding;GO:1901363//heterocyclic compound binding	GO:0010468//regulation of gene expression;GO:0019222//regulation of metabolic process;GO:0031329//regulation of cellular catabolic process;GO:0060284//regulation of cell development;GO:0009058//biosynthetic process;GO:0048519//negative regulation of biological process;GO:0044237//cellular metabolic process;GO:0050789//regulation of biological process;GO:0051128//regulation of cellular component o…
t00034730	XP_014948612.1	2342	2206	-25	0.965571	0.764292	GACGUUCGGAGUCAAGAGAGUGCAUAUUUUAC	x|||||||xx||xxx||||xxx||:xx|:||x	AUGCAAGCAACA---CUCU---GUGGCAGAUA	LOC101123268	PREDICTED: dolichyl-diphosphooligosaccharide--protein glycosyltransferase subunit 1 [Ovis aries]	Genetic Information Processing;Metabolism	Glycan biosynthesis and metabolism;Folding, sorting and degradation	ko04141//Protein processing in endoplasmic reticulum;ko00510//N-Glycan biosynthesis	K12666	GO:0044422//organelle part;GO:0031090//organelle membrane;GO:0031988//membrane-bounded vesicle;GO:0043231//intracellular membrane-bounded organelle;GO:0044444//cytoplasmic part;GO:0005623//cell;GO:0016020//membrane;GO:0031982//vesicle;GO:0016023//cytoplasmic, membrane-bounded vesicle;GO:0043229//intracellular organelle;GO:0031410//cytoplasmic vesicle;GO:0005737//cytoplasm;GO:0043227//membrane-bou…	GO:0003723//RNA binding;GO:1901363//heterocyclic compound binding;GO:0005488//binding;GO:0003676//nucleic acid binding;GO:0097159//organic cyclic compound binding;GO:0016740//transferase activity;GO:0003824//catalytic activity	GO:0019538//protein metabolic process;GO:0044238//primary metabolic process;GO:0044260//cellular macromolecule metabolic process;GO:0044267//cellular protein metabolic process;GO:0043170//macromolecule metabolic process;GO:0044237//cellular metabolic process;GO:0006464//cellular protein modification process;GO:0036211//protein modification process;GO:0071704//organic substance metabolic process;G…
t00034730	XP_014948689.1	5764	1241	-17.7	1	1.98466	GUACGUUCGA-----------------	x||||||||xxxxxxxxxxxxxxxxxx	#NAME?	MLANA	PREDICTED: melanoma antigen recognized by T-cells 1 [Ovis aries]	-	-	-	-	GO:0044464//cell part;GO:0031982//vesicle;GO:0043231//intracellular membrane-bounded organelle;GO:0044424//intracellular part;GO:0016023//cytoplasmic, membrane-bounded vesicle;GO:0043227//membrane-bounded organelle;GO:0005623//cell;GO:0044446//intracellular organelle part;GO:0031410//cytoplasmic vesicle;GO:0048770//pigment granule;GO:0005622//intracellular;GO:0043226//organelle;GO:0044444//cytopl…	-	-
t00034730	XP_014948690.1	654	132	-17	1	1.93936	AACGUUCGA-----------------	x|||||||xxxxxxxxxxxxxxxxxx	AUGCAAGCAACACUCUGUGGCAGAUA	KIAA2026	PREDICTED: uncharacterized protein KIAA2026 homolog isoform X3 [Ovis aries]	-	-	-	-	-	-	-
t00034730	XP_014948796.1	1201	927	-24.3	0.905547	0.708946	AACGUUCGUCUGCGAAGUGGUUGACUC-	x||||||||x||x||x|xx:::|x||xx	AUGCAAGCA-ACACU-CUGUGGCAGAUA	GPR17	PREDICTED: LOW QUALITY PROTEIN: uracil nucleotide/cysteinyl leukotriene receptor [Ovis aries]	-	-	-	-	GO:0031224//intrinsic component of membrane;GO:0016020//membrane;GO:0044425//membrane part	GO:0004888//transmembrane signaling receptor activity;GO:0060089//molecular transducer activity;GO:0004872//receptor activity;GO:0004871//signal transducer activity;GO:0038023//signaling receptor activity;GO:0099600//transmembrane receptor activity	GO:0007166//cell surface receptor signaling pathway;GO:0044699//single-organism process;GO:0050794//regulation of cellular process;GO:0023052//signaling;GO:0009987//cellular process;GO:0065007//biological regulation;GO:0007165//signal transduction;GO:0050789//regulation of biological process;GO:0050896//response to stimulus;GO:0044763//single-organism cellular process;GO:0051716//cellular respons…
t00034730	XP_014948842.1	1255	190	-16.7	1	1.93936	CACGUUCGA-----------------	x|||||||xxxxxxxxxxxxxxxxxx	AUGCAAGCAACACUCUGUGGCAGAUA
t00034730	XP_014948843.1	1255	190	-16.7	1	1.93936	CACGUUCGA-----------------	x|||||||xxxxxxxxxxxxxxxxxx	AUGCAAGCAACACUCUGUGGCAGAUA	RAPGEF4	PREDICTED: rap guanine nucleotide exchange factor 4 isoform X8 [Ovis aries musimon]	Organismal Systems;Environmental Information Processing	Immune system;Endocrine system;Circulatory system;Signal transduction	ko04024//cAMP signaling pathway;ko04015//Rap1 signaling pathway;ko04261//Adrenergic signaling in cardiomyocytes;ko04072//Phospholipase D signaling pathway;ko04670//Leukocyte transendothelial migration;ko04911//Insulin secretion	K04351	GO:0044464//cell part;GO:0005622//intracellular;GO:0005737//cytoplasm;GO:0044444//cytoplasmic part;GO:0005623//cell;GO:0044424//intracellular part	GO:0098772//molecular function regulator;GO:0019887//protein kinase regulator activity;GO:0019207//kinase regulator activity;GO:0005515//protein binding;GO:0005085//guanyl-nucleotide exchange factor activity;GO:0030234//enzyme regulator activity;GO:0030551//cyclic nucleotide binding;GO:0031267//small GTPase binding;GO:1901363//heterocyclic compound binding;GO:0036094//small molecule binding;GO:19…	GO:0033036//macromolecule localization;GO:0050790//regulation of catalytic activity;GO:0045184//establishment of protein localization;GO:0031323//regulation of cellular metabolic process;GO:0015031//protein transport;GO:0051336//regulation of hydrolase activity;GO:0042325//regulation of phosphorylation;GO:0050794//regulation of cellular process;GO:1902578//single-organism localization;GO:0051246/…
t00034730	XP_014948919.1	4138	3761	-24	0.999735	0.684008	GACGUUUGUCUUCUGUGCCACACC-ACUAA	x|||||:|xx|xx||||xx|||||xx|||x	AUGCAAGC--A--ACACUCUGUGGCAGAUA
t00034730	XP_014948937.1	4625	3450	-18.5	1	0.555018	CACGUUCGCAGU-CCACAGACCCUUUC-	x|||||||xx||xxx|||xx||x|:|xx	AUGCAAGCAACACUCUGU--GGCAGAUA
t00034730	XP_014948938.1	4625	3450	-18.5	1	0.555018	CACGUUCGCAGU-CCACAGACCCUUUC-	x|||||||xx||xxx|||xx||x|:|xx	AUGCAAGCAACACUCUGU--GGCAGAUA	CCDC93	PREDICTED: coiled-coil domain-containing protein 93 isoform X2 [Ovis aries]	-	-	-	-	-	-	-
t00034730	XP_014949099.1	917	109	-25.7	0.612599	0.587737	CACGUUCGGUCGUGACAACGUUGA----	x|||||||xxx||||xx||:::|xxxxx	AUGCAAGC-AACACU-CUGUGGCAGAUA
t00034730	XP_014949163.1	566	480	-17.7	1	1.04458	CACGUUCGGUCGU---ACUUAUUCC--	x|||||||xxx||xxx||x:xx||xxx	AUGCAAGC-AACACUCUGUGGCAGAUA
t00034730	XP_014949164.1	477	391	-17.7	1	1.04458	CACGUUCGGUCGU---ACUUAUUCC--	x|||||||xxx||xxx||x:xx||xxx	AUGCAAGC-AACACUCUGUGGCAGAUA	EXTL1	PREDICTED: exostosin-like 1 isoform X2 [Ovis aries]	Metabolism	Glycan biosynthesis and metabolism	ko00534//Glycosaminoglycan biosynthesis - heparan sulfate / heparin	K02368	GO:0044425//membrane part;GO:0016020//membrane;GO:0031224//intrinsic component of membrane	-	GO:0019538//protein metabolic process;GO:0044238//primary metabolic process;GO:0009058//biosynthetic process;GO:1901135//carbohydrate derivative metabolic process;GO:0009059//macromolecule biosynthetic process;GO:0009101//glycoprotein biosynthetic process;GO:0006464//cellular protein modification process;GO:0043412//macromolecule modification;GO:0043170//macromolecule metabolic process;GO:1901576…
t00034730	XP_014949215.1	1076	469	-17	1	1.93936	GACGUUCGA-----------------	x|||||||xxxxxxxxxxxxxxxxxx	AUGCAAGCAACACUCUGUGGCAGAUA	PINK1	PREDICTED: LOW QUALITY PROTEIN: serine/threonine-protein kinase PINK1, mitochondrial [Ovis aries]	-	-	-	-	-	-	-
t00034730	XP_014949260.1	1695	1250	-22.5	0.99918	0.212201	AUACGUUCG-ACUGACGA--AC-UCUAG	x||||||||xxx|||x||xxx|x||||x	#NAME?	UBE2N	PREDICTED: ubiquitin-conjugating enzyme E2 N [Ovis aries]	Genetic Information Processing	Folding, sorting and degradation	ko04120//Ubiquitin mediated proteolysis	K10580	-	-	-
t00034730	XP_014949310.1	1401	798	-22.4	0.998056	0.17803	GACGUUCG--GUGA-CAGAAGUCC--	x|||||||xx||||xxx:xx|||xxx	AUGCAAGCAACACUCUGUGGCAGAUA	SEC16A	PREDICTED: LOW QUALITY PROTEIN: protein transport protein Sec16A isoform X1 [Ovis aries]	-	-	-	-	GO:0043227//membrane-bounded organelle;GO:0043226//organelle;GO:0043231//intracellular membrane-bounded organelle;GO:0044444//cytoplasmic part;GO:0005622//intracellular;GO:0044464//cell part;GO:0005737//cytoplasm;GO:0043229//intracellular organelle;GO:0044424//intracellular part;GO:0005623//cell	-	GO:0016043//cellular component organization;GO:0006996//organelle organization;GO:0006461//protein complex assembly;GO:0044085//cellular component biogenesis;GO:0009987//cellular process;GO:0048856//anatomical structure development;GO:0071822//protein complex subunit organization;GO:0032502//developmental process;GO:0022607//cellular component assembly;GO:0043933//macromolecular complex subunit o…
t00034730	XP_014949381.1	2148	846	-28.9	0.461826	0.316618	GACGUUCGUCCGUGACAGGACAGUGG----	x||||||||xx||||xxx||||x:|xxxxx	AUGCAAGCA-ACACU---CUGUGGCAGAUA	SLC9A2	PREDICTED: sodium/hydrogen exchanger 2 isoform X1 [Ovis aries]	-	-	-	-	GO:0016020//membrane;GO:0044425//membrane part;GO:0031224//intrinsic component of membrane	GO:0008324//cation transmembrane transporter activity;GO:0005215//transporter activity;GO:0015298//solute:cation antiporter activity;GO:0015075//ion transmembrane transporter activity;GO:0015077//monovalent inorganic cation transmembrane transporter activity;GO:0022892//substrate-specific transporter activity;GO:0022857//transmembrane transporter activity;GO:0005451//monovalent cation:proton anti…	GO:0051179//localization;GO:0051234//establishment of localization;GO:0098771//inorganic ion homeostasis;GO:0048878//chemical homeostasis;GO:0015672//monovalent inorganic cation transport;GO:0006811//ion transport;GO:0042592//homeostatic process;GO:1902578//single-organism localization;GO:0009987//cellular process;GO:0055067//monovalent inorganic cation homeostasis;GO:0055080//cation homeostasis;…
t00034730	XP_014949428.1	4294	1274	-27.3	0.904814	0.0598177	CACGUUCG---UGGGUCUCCGUGUU-	x|||||||xxx||:|x|x||||x|xx	AUGCAAGCAACACUCUGUGGCAGAUA	NEMP1	PREDICTED: LOW QUALITY PROTEIN: nuclear envelope integral membrane protein 1 isoform X1 [Ovis aries]	-	-	-	-	-	-	-
t00034730	XP_014949562.1	1249	1063	-20.6	0.999995	1.0803	AACGUUCGCUGUCCCAGGGAG-------	x|||||||x|||xxx||:x|xxxxxxxx	AUGCAAGCAACA--CUCUGUGGCAGAUA	SIX3	PREDICTED: LOW QUALITY PROTEIN: homeobox protein SIX3 [Ovis aries]	-	-	-	-	GO:0005623//cell;GO:0044464//cell part;GO:0005622//intracellular;GO:0043226//organelle;GO:0044424//intracellular part;GO:0043231//intracellular membrane-bounded organelle;GO:0043229//intracellular organelle;GO:0043227//membrane-bounded organelle	GO:0001071//nucleic acid binding transcription factor activity;GO:0001067//regulatory region nucleic acid binding;GO:0001012//RNA polymerase II regulatory region DNA binding;GO:0000977//RNA polymerase II regulatory region sequence-specific DNA binding;GO:0008134//transcription factor binding;GO:0003677//DNA binding;GO:0003700//transcription factor activity, sequence-specific DNA binding;GO:000098…	GO:0044707//single-multicellular organism process;GO:0009952//anterior/posterior pattern specification;GO:0008283//cell proliferation;GO:0007417//central nervous system development;GO:0048856//anatomical structure development;GO:0045595//regulation of cell differentiation;GO:0006928//movement of cell or subcellular component;GO:0048523//negative regulation of cellular process;GO:0023051//regulati…
t00034730	XP_014949582.1	951	363	-21.7	0.997263	0.00860732	CACGUUCGGGG-GG--AAUC-UUUGC	x|||||||xx|x|:xxx|:|x|:|:x	AUGCAAGCAACACUCUGUGGCAGAUA	LOC106991027	PREDICTED: uncharacterized protein LOC106991027 [Ovis aries]	-	-	-	-	-	-	-
t00034730	XP_014949592.1	951	600	-18.2	1	1.69894	UUACGUUCGUC----------------	x|||||||||xxxxxxxxxxxxxxxxx	#NAME?
t00034730	XP_014949593.1	951	600	-18.2	1	1.69894	UUACGUUCGUC----------------	x|||||||||xxxxxxxxxxxxxxxxx	#NAME?
t00034730	XP_014949594.1	951	600	-18.2	1	1.69894	UUACGUUCGUC----------------	x|||||||||xxxxxxxxxxxxxxxxx	#NAME?
t00034730	XP_014949595.1	951	600	-18.2	1	1.69894	UUACGUUCGUC----------------	x|||||||||xxxxxxxxxxxxxxxxx	#NAME?
t00034730	XP_014949596.1	951	600	-18.2	1	1.69894	UUACGUUCGUC----------------	x|||||||||xxxxxxxxxxxxxxxxx	#NAME?
t00034730	XP_014949597.1	951	600	-18.2	1	1.69894	UUACGUUCGUC----------------	x|||||||||xxxxxxxxxxxxxxxxx	#NAME?	ABO	PREDICTED: histo-blood group ABO system transferase isoform X10 [Ovis aries]	Metabolism	Glycan biosynthesis and metabolism	ko00601//Glycosphingolipid biosynthesis - lacto and neolacto series	K00709	-	GO:0008194//UDP-glycosyltransferase activity;GO:0016757//transferase activity, transferring glycosyl groups;GO:0016740//transferase activity;GO:0003824//catalytic activity;GO:0008378//galactosyltransferase activity;GO:0016758//transferase activity, transferring hexosyl groups;GO:0035250//UDP-galactosyltransferase activity	GO:0008152//metabolic process;GO:0044238//primary metabolic process
t00034730	XP_014949674.1	4060	3931	-25.3	0.9924	0.412337	CACGUUCG-AGUAAGUGACUCCGAAUAUC	x|||||||xx||xx|x|||x|||xx|||x	AUGCAAGCAACA--CUCUGUGGCAGAUA-
t00034730	XP_014949724.1	2932	355	-16.8	1	1.93936	GACGUUCGG-----------------	x|||||||xxxxxxxxxxxxxxxxxx	AUGCAAGCAACACUCUGUGGCAGAUA
t00034730	XP_014949725.1	2932	355	-16.8	1	1.93936	GACGUUCGG-----------------	x|||||||xxxxxxxxxxxxxxxxxx	AUGCAAGCAACACUCUGUGGCAGAUA	PUM2	PREDICTED: pumilio homolog 2 isoform X1 [Ovis aries]	-	-	-	-	GO:0043232//intracellular non-membrane-bounded organelle;GO:0031090//organelle membrane;GO:0044422//organelle part;GO:0005737//cytoplasm;GO:0030529//intracellular ribonucleoprotein complex;GO:0043226//organelle;GO:0044464//cell part;GO:0043229//intracellular organelle;GO:0005623//cell;GO:0043227//membrane-bounded organelle;GO:0016020//membrane;GO:0032991//macromolecular complex;GO:0044424//intrac…	GO:0003676//nucleic acid binding;GO:0097159//organic cyclic compound binding;GO:0005488//binding;GO:0003723//RNA binding;GO:1901363//heterocyclic compound binding	GO:0016043//cellular component organization;GO:0071840//cellular component organization or biogenesis;GO:0022607//cellular component assembly;GO:0034622//cellular macromolecular complex assembly;GO:0022613//ribonucleoprotein complex biogenesis;GO:0044085//cellular component biogenesis;GO:0009987//cellular process;GO:0022618//ribonucleoprotein complex assembly;GO:0065003//macromolecular complex as…
t00034730	XP_014949744.1	1368	360	-16.7	1	1.93936	CACGUUCGA-----------------	x|||||||xxxxxxxxxxxxxxxxxx	AUGCAAGCAACACUCUGUGGCAGAUA	GAREM2	PREDICTED: LOW QUALITY PROTEIN: GRB2-associated and regulator of MAPK protein-like isoform X1, partial [Ovis aries]	-	-	-	-	-	-	-
t00034730	XP_014949986.1	4958	204	-23.8	0.999965	1.06405	AAUGUUCGUGACUUUUGAGA---UGUCUU-	x|:||||||xxx|xx|||||xxx:||||xx	AUGCAAGCA---A-CACUCUGUGGCAGAUA
t00034730	XP_014949987.1	4958	204	-23.8	0.999965	1.06405	AAUGUUCGUGACUUUUGAGA---UGUCUU-	x|:||||||xxx|xx|||||xxx:||||xx	AUGCAAGCA---A-CACUCUGUGGCAGAUA
t00034730	XP_014949988.1	4958	204	-23.8	0.999965	1.06405	AAUGUUCGUGACUUUUGAGA---UGUCUU-	x|:||||||xxx|xx|||||xxx:||||xx	AUGCAAGCA---A-CACUCUGUGGCAGAUA
t00034730	XP_014949992.1	4958	204	-23.8	0.999965	1.06405	AAUGUUCGUGACUUUUGAGA---UGUCUU-	x|:||||||xxx|xx|||||xxx:||||xx	AUGCAAGCA---A-CACUCUGUGGCAGAUA	INPP4A	PREDICTED: type I inositol 3,4-bisphosphate 4-phosphatase isoform X9 [Ovis aries]	Metabolism;Environmental Information Processing	Carbohydrate metabolism;Signal transduction	ko04070//Phosphatidylinositol signaling system;ko00562//Inositol phosphate metabolism	K01109	-	-	-
t00034730	XP_014950037.1	7565	7193	-17	1	1.93936	AACGUUCGA-----------------	x|||||||xxxxxxxxxxxxxxxxxx	AUGCAAGCAACACUCUGUGGCAGAUA	PAWR	PREDICTED: LOW QUALITY PROTEIN: PRKC apoptosis WT1 regulator protein isoform X1 [Ovis aries]	-	-	-	-	GO:0016020//membrane;GO:0043231//intracellular membrane-bounded organelle;GO:0005856//cytoskeleton;GO:0043228//non-membrane-bounded organelle;GO:0005622//intracellular;GO:0015629//actin cytoskeleton;GO:0043226//organelle;GO:0044464//cell part;GO:0005623//cell;GO:0043232//intracellular non-membrane-bounded organelle;GO:0044424//intracellular part;GO:0043227//membrane-bounded organelle;GO:0043229//…	GO:0005488//binding;GO:0003712//transcription cofactor activity;GO:0008092//cytoskeletal protein binding;GO:0000988//transcription factor activity, protein binding;GO:0030275//LRR domain binding;GO:0000989//transcription factor activity, transcription factor binding;GO:0005515//protein binding;GO:0019904//protein domain specific binding	GO:0010604//positive regulation of macromolecule metabolic process;GO:0010468//regulation of gene expression;GO:0023051//regulation of signaling;GO:0048583//regulation of response to stimulus;GO:0050864//regulation of B cell activation;GO:0050863//regulation of T cell activation;GO:1903018//regulation of glycoprotein metabolic process;GO:0065007//biological regulation;GO:0051247//positive regulat…
t00034730	XP_014950066.1	1453	1072	-17.1	1	1.98466	UUACGUUCGA-----------------	x||||||||xxxxxxxxxxxxxxxxxx	#NAME?
t00034730	XP_014950067.1	1453	1072	-17.1	1	1.98466	UUACGUUCGA-----------------	x||||||||xxxxxxxxxxxxxxxxxx	#NAME?
t00034730	XP_014950250.1	3943	816	-27.8	0.832672	0.163905	CUACGUUCGUUGUCUACACACC-ACUU-	x||||||||||||xx|x|||||xx||xx	#NAME?	DYRK2	PREDICTED: dual specificity tyrosine-phosphorylation-regulated kinase 2 isoform X2 [Ovis aries musimon]	-	-	-	-	GO:0005623//cell;GO:0044424//intracellular part;GO:0005622//intracellular;GO:0043227//membrane-bounded organelle;GO:0043229//intracellular organelle;GO:0043226//organelle;GO:0043231//intracellular membrane-bounded organelle;GO:0032991//macromolecular complex;GO:0044464//cell part	GO:0043167//ion binding;GO:0001883//purine nucleoside binding;GO:0046914//transition metal ion binding;GO:0046872//metal ion binding;GO:0005488//binding;GO:0016301//kinase activity;GO:1901363//heterocyclic compound binding;GO:0004672//protein kinase activity;GO:0032550//purine ribonucleoside binding;GO:0001882//nucleoside binding;GO:0043169//cation binding;GO:0036094//small molecule binding;GO:00…	GO:0048523//negative regulation of cellular process;GO:0044237//cellular metabolic process;GO:0060255//regulation of macromolecule metabolic process;GO:0016265//death;GO:0032386//regulation of intracellular transport;GO:0006793//phosphorus metabolic process;GO:0010906//regulation of glucose metabolic process;GO:0032880//regulation of protein localization;GO:0006109//regulation of carbohydrate met…
t00034730	XP_014950285.1	3058	572	-20	1	0.218718	CACGUUCGACG-GAUUCCACUCUCC--	x|||||||xx|x||xxx|||:x||xxx	AUGCAAGCAACACU-CUGUGGCAGAUA	IKZF4	PREDICTED: LOW QUALITY PROTEIN: zinc finger protein Eos isoform X1 [Ovis aries]	-	-	-	-	-	GO:0005515//protein binding;GO:0005488//binding;GO:1901363//heterocyclic compound binding;GO:0043169//cation binding;GO:0008134//transcription factor binding;GO:0003677//DNA binding;GO:0097159//organic cyclic compound binding;GO:0046983//protein dimerization activity;GO:0003676//nucleic acid binding;GO:0043167//ion binding	GO:0019222//regulation of metabolic process;GO:1903506//regulation of nucleic acid-templated transcription;GO:0006355//regulation of transcription, DNA-templated;GO:0010556//regulation of macromolecule biosynthetic process;GO:0019219//regulation of nucleobase-containing compound metabolic process;GO:0009889//regulation of biosynthetic process;GO:0051252//regulation of RNA metabolic process;GO:005…
t00034730	XP_014950376.1	3970	938	-21.8	1	0.336215	CACGUUCGUUAUUGAAUAGGUCCC-----	x|||||||||xx|||xxx:xx||xxxxxx	AUGCAAGCAA-CACU--CUGUGGCAGAUA	RASSF8	PREDICTED: ras association domain-containing protein 8 [Ovis aries]	-	-	-	-	-	-	-
t00034730	XP_014950544.1	4077	2210	-17.1	1	1.93936	AACGUUCGC-----------------	x|||||||xxxxxxxxxxxxxxxxxx	AUGCAAGCAACACUCUGUGGCAGAUA	PNPLA5	PREDICTED: patatin-like phospholipase domain-containing protein 5 isoform X1 [Ovis aries]	-	-	-	-	-	-	-
t00034730	XP_014950572.1	2365	644	-26.2	0.874956	0.125929	CACGUUUGU--CGGGUCACAAAGUUUAUU	x|||||:||xxx|:|x|||xxx||:|||x	AUGCAAGCAACACUCUGUG--GCAGAUA-
t00034730	XP_014950573.1	2365	644	-26.2	0.874956	0.125929	CACGUUUGU--CGGGUCACAAAGUUUAUU	x|||||:||xxx|:|x|||xxx||:|||x	AUGCAAGCAACACUCUGUG--GCAGAUA-	PHTF2	PREDICTED: putative homeodomain transcription factor 2 isoform X1 [Capra hircus]	-	-	-	-	-	-	-
t00034730	XP_014950605.1	3468	594	-31	0.359434	1.53179	GAUGUUCGUUGUACUACCCCGUCC--	x|:|||||||||xxx||x|||||xxx	AUGCAAGCAACACUCUGUGGCAGAUA	CREB3L2	PREDICTED: cyclic AMP-responsive element-binding protein 3-like protein 2 isoform X1 [Ovis aries]	Organismal Systems;Environmental Information Processing	Excretory system;Aging;Endocrine system;Nervous system;Circulatory system;Signal transduction	ko04151//PI3K-Akt signaling pathway;ko04024//cAMP signaling pathway;ko04022//cGMP - PKG signaling pathway;ko04261//Adrenergic signaling in cardiomyocytes;ko04152//AMPK signaling pathway;ko04728//Dopaminergic synapse;ko04668//TNF signaling pathway;ko04725//Cholinergic synapse;ko04916//Melanogenesis;ko04915//Estrogen signaling pathway;ko04922//Glucagon signaling pathway;ko04211//Longevity regulatin…	K09048	GO:0043229//intracellular organelle;GO:0043227//membrane-bounded organelle;GO:0031090//organelle membrane;GO:0044424//intracellular part;GO:0043226//organelle;GO:0044464//cell part;GO:0005622//intracellular;GO:0044425//membrane part;GO:0016020//membrane;GO:0044422//organelle part;GO:0043231//intracellular membrane-bounded organelle;GO:0005623//cell;GO:0031224//intrinsic component of membrane	GO:0043565//sequence-specific DNA binding;GO:0003677//DNA binding;GO:0001012//RNA polymerase II regulatory region DNA binding;GO:0003700//transcription factor activity, sequence-specific DNA binding;GO:0001071//nucleic acid binding transcription factor activity;GO:0000976//transcription regulatory region sequence-specific DNA binding;GO:0003676//nucleic acid binding;GO:0000975//regulatory region …	GO:0007165//signal transduction;GO:0051716//cellular response to stimulus;GO:1903506//regulation of nucleic acid-templated transcription;GO:0050794//regulation of cellular process;GO:0010033//response to organic substance;GO:0048731//system development;GO:0046907//intracellular transport;GO:0044707//single-multicellular organism process;GO:0006950//response to stress;GO:0051171//regulation of nit…
t00034730	XP_014950630.1	1903	1305	-24.7	0.956561	0.39529	GACGUUCGUCAGUGUAGAGAGGA-------	x||||||||xxx|||x||||x:xxxxxxxx	AUGCAAGCA---ACA-CUCUGUGGCAGAUA	KMT2C	PREDICTED: LOW QUALITY PROTEIN: histone-lysine N-methyltransferase 2C isoform X1 [Ovis aries]	Metabolism	Amino acid metabolism	ko00310//Lysine degradation	K09188	GO:0032991//macromolecular complex;GO:0043234//protein complex;GO:1990234//transferase complex;GO:0005623//cell;GO:0044424//intracellular part;GO:1902494//catalytic complex;GO:0005622//intracellular;GO:0044464//cell part;GO:0034708//methyltransferase complex	GO:0008168//methyltransferase activity;GO:0003676//nucleic acid binding;GO:0042054//histone methyltransferase activity;GO:0008757//S-adenosylmethionine-dependent methyltransferase activity;GO:0046914//transition metal ion binding;GO:0097159//organic cyclic compound binding;GO:0043169//cation binding;GO:1901363//heterocyclic compound binding;GO:0043167//ion binding;GO:0008170//N-methyltransferase …	GO:0043170//macromolecule metabolic process;GO:0016570//histone modification;GO:0044700//single organism signaling;GO:0036211//protein modification process;GO:0043933//macromolecular complex subunit organization;GO:0034968//histone lysine methylation;GO:0044267//cellular protein metabolic process;GO:0050896//response to stimulus;GO:0023052//signaling;GO:0016043//cellular component organization;GO…
t00034730	XP_014950781.1	3862	518	-24	0.999584	0.463689	CUAUGUUCGUCACUGUGA-UUAAAGACUAUG	x||:||||||xxx|||||xx:|xx|x||||x	-AUGCAAGCA---ACACUCUGUGGCAGAUA-	FOXP2	forkhead box protein P2 [Capra hircus]	-	-	-	-	-	-	-
t00034730	XP_014950827.1	754	61	-18.1	1	1.6372	AACGUUCGUC----------------	x||||||||xxxxxxxxxxxxxxxxx	AUGCAAGCAACACUCUGUGGCAGAUA	SKAP2	PREDICTED: src kinase-associated phosphoprotein 2 isoform X1 [Ovis aries musimon]	-	-	-	-	GO:0044424//intracellular part;GO:0044464//cell part;GO:0016020//membrane;GO:0005622//intracellular;GO:0005623//cell	-	GO:0001775//cell activation;GO:0002376//immune system process;GO:0009987//cellular process;GO:0046649//lymphocyte activation;GO:0045321//leukocyte activation;GO:0044699//single-organism process;GO:0044763//single-organism cellular process;GO:0008283//cell proliferation
t00034730	XP_014950903.1	1536	1433	-17	1	1.93936	GACGUUCGA-----------------	x|||||||xxxxxxxxxxxxxxxxxx	AUGCAAGCAACACUCUGUGGCAGAUA	EPHA1	PREDICTED: ephrin type-A receptor 1 isoform X3 [Ovis aries musimon]	Organismal Systems	Development	ko04360//Axon guidance	K05102	GO:0044425//membrane part;GO:0016021//integral component of membrane;GO:0031224//intrinsic component of membrane;GO:0016020//membrane	GO:0060089//molecular transducer activity;GO:0004672//protein kinase activity;GO:0016301//kinase activity;GO:0019199//transmembrane receptor protein kinase activity;GO:0005488//binding;GO:0036094//small molecule binding;GO:0004872//receptor activity;GO:0005003//ephrin receptor activity;GO:0001882//nucleoside binding;GO:0019900//kinase binding;GO:0016773//phosphotransferase activity, alcohol group…	GO:0065007//biological regulation;GO:0009892//negative regulation of metabolic process;GO:0051128//regulation of cellular component organization;GO:0048468//cell development;GO:0048518//positive regulation of biological process;GO:0032879//regulation of localization;GO:0001932//regulation of protein phosphorylation;GO:0044763//single-organism cellular process;GO:0045936//negative regulation of ph…
t00034730	XP_014950942.1	1354	189	-20.7	0.999997	0.0836211	UUACGUUCGAACUUUAGA-AGUUUGUGUAUG	x||||||||xxx||xx||x|xx::||x|||x	-AUGCAAGC---AACACUCUGUGGCAGAUA-
t00034730	XP_014950943.1	1354	189	-20.7	0.999997	0.0836211	UUACGUUCGAACUUUAGA-AGUUUGUGUAUG	x||||||||xxx||xx||x|xx::||x|||x	-AUGCAAGC---AACACUCUGUGGCAGAUA-	PRKAG2	PREDICTED: 5'-AMP-activated protein kinase subunit gamma-2 isoform X4 [Ovis aries musimon]	Organismal Systems;Environmental Information Processing	Endocrine system;Aging;Environmental adaptation;Signal transduction	ko04921//Oxytocin signaling pathway;ko04910//Insulin signaling pathway;ko04068//FoxO signaling pathway;ko04152//AMPK signaling pathway;ko04922//Glucagon signaling pathway;ko04211//Longevity regulating pathway - mammal;ko04920//Adipocytokine signaling pathway;ko04213//Longevity regulating pathway - multiple species;ko04710//Circadian rhythm	K07200	GO:0044464//cell part;GO:0044424//intracellular part;GO:0005576//extracellular region;GO:0005623//cell;GO:0044421//extracellular region part;GO:0005622//intracellular	GO:0019899//enzyme binding;GO:0030234//enzyme regulator activity;GO:0097159//organic cyclic compound binding;GO:0019207//kinase regulator activity;GO:1901363//heterocyclic compound binding;GO:0019887//protein kinase regulator activity;GO:0098772//molecular function regulator;GO:0032550//purine ribonucleoside binding;GO:0019900//kinase binding;GO:0005488//binding;GO:0036094//small molecule binding…	GO:0044699//single-organism process;GO:0044260//cellular macromolecule metabolic process;GO:0010565//regulation of cellular ketone metabolic process;GO:0051247//positive regulation of protein metabolic process;GO:0048522//positive regulation of cellular process;GO:0001934//positive regulation of protein phosphorylation;GO:0019222//regulation of metabolic process;GO:0071704//organic substance meta…
t00034730	XP_014950963.1	2724	352	-17	1	1.93936	GACGUUCGA-----------------	x|||||||xxxxxxxxxxxxxxxxxx	AUGCAAGCAACACUCUGUGGCAGAUA
t00034730	XP_014950964.1	2724	352	-17	1	1.93936	GACGUUCGA-----------------	x|||||||xxxxxxxxxxxxxxxxxx	AUGCAAGCAACACUCUGUGGCAGAUA	ZNF496	PREDICTED: zinc finger protein 496 isoform X1 [Ovis aries]	-	-	-	-	-	-	-
t00034730	XP_014951052.1	2685	476	-17.9	1	1.00881	GACGUUCGGAAU-AGAAAGAGUGGUUAC	x|||||||xxx|x|||xxx|x:|x:||x	AUGCAAGCAACACUCU--GUGGCAGAUA	SUGP2	PREDICTED: SURP and G-patch domain-containing protein 2 isoform X1 [Ovis aries]	-	-	-	-	-	GO:0097159//organic cyclic compound binding;GO:0003723//RNA binding;GO:0003676//nucleic acid binding;GO:0005488//binding;GO:1901363//heterocyclic compound binding	GO:0008152//metabolic process;GO:0071704//organic substance metabolic process;GO:0043170//macromolecule metabolic process;GO:0010467//gene expression
t00034730	XP_014951057.1	243	112	-20	0.956352	0.183925	AACGUUCGAGUCUUAGUGUUCGA-GCCGGCA--	x|||||||xx|xx|x|||xxx||x:|||x|xxx	AUGCAAGC--A--A-CAC--UCUGUGGCAGAUA	CRTC1	PREDICTED: LOW QUALITY PROTEIN: CREB-regulated transcription coactivator 1 isoform X1 [Ovis aries]	-	-	-	-	GO:0016020//membrane;GO:0005623//cell;GO:0044464//cell part;GO:0005622//intracellular;GO:0044424//intracellular part	GO:0005488//binding;GO:0005515//protein binding;GO:0008134//transcription factor binding	GO:0009648//photoperiodism;GO:0009889//regulation of biosynthetic process;GO:0051090//regulation of sequence-specific DNA binding transcription factor activity;GO:0006355//regulation of transcription, DNA-templated;GO:0051091//positive regulation of sequence-specific DNA binding transcription factor activity;GO:0065003//macromolecular complex assembly;GO:0051259//protein oligomerization;GO:001062…
t00034730	XP_014951237.1	30	21	-16.8	0.657474	1.93936	GACGUUCGG-----------------	x|||||||xxxxxxxxxxxxxxxxxx	AUGCAAGCAACACUCUGUGGCAGAUA	KLHL26	PREDICTED: LOW QUALITY PROTEIN: kelch-like protein 26 [Ovis aries]	-	-	-	-	-	-	-
t00034730	XP_014951265.1	974	263	-33	0.038497	0.0202931	GACGUUCGUCUUGACGGAAAACCGUCG--	x||||||||xx|||x|:xxx||||||xxx	AUGCAAGCAACACU-CU--GUGGCAGAUA	SYDE1	PREDICTED: LOW QUALITY PROTEIN: rho GTPase-activating protein SYDE1 isoform X1 [Ovis aries]	-	-	-	-	GO:0044444//cytoplasmic part;GO:0030424//axon;GO:0044464//cell part;GO:0044424//intracellular part;GO:0044456//synapse part;GO:0005622//intracellular;GO:0005737//cytoplasm;GO:0097458//neuron part;GO:0043005//neuron projection;GO:0005623//cell;GO:0042995//cell projection;GO:0045202//synapse	GO:0005515//protein binding;GO:0005488//binding	GO:0046903//secretion;GO:0065009//regulation of molecular function;GO:0022607//cellular component assembly;GO:0009987//cellular process;GO:0051234//establishment of localization;GO:0022406//membrane docking;GO:0051641//cellular localization;GO:0051336//regulation of hydrolase activity;GO:0050794//regulation of cellular process;GO:0006887//exocytosis;GO:0048278//vesicle docking;GO:0050790//regulat…
t00034730	XP_014951420.1	2478	2405	-22.7	0.999885	1.29057	GAUGUUCGGUUGUGACUUGA--AUGA----	x|:|||||x||||||xxx||xxx:|xxxxx	AUGCAAGC-AACACU---CUGUGGCAGAUA
t00034730	XP_014951421.1	2478	2405	-22.7	0.999885	1.29057	GAUGUUCGGUUGUGACUUGA--AUGA----	x|:|||||x||||||xxx||xxx:|xxxxx	AUGCAAGC-AACACU---CUGUGGCAGAUA
t00034730	XP_014951422.1	2478	2405	-22.7	0.999885	1.29057	GAUGUUCGGUUGUGACUUGA--AUGA----	x|:|||||x||||||xxx||xxx:|xxxxx	AUGCAAGC-AACACU---CUGUGGCAGAUA	CDC42SE2	CDC42 small effector protein 2 [Bos taurus]	-	-	-	-	GO:0043232//intracellular non-membrane-bounded organelle;GO:0044424//intracellular part;GO:0043227//membrane-bounded organelle;GO:0016020//membrane;GO:0031988//membrane-bounded vesicle;GO:0043226//organelle;GO:0005622//intracellular;GO:0005623//cell;GO:0043229//intracellular organelle;GO:0031982//vesicle;GO:0044464//cell part;GO:0043228//non-membrane-bounded organelle	GO:0005488//binding	GO:0050789//regulation of biological process;GO:0065007//biological regulation;GO:0022603//regulation of anatomical structure morphogenesis;GO:0050793//regulation of developmental process;GO:0051179//localization;GO:0051128//regulation of cellular component organization;GO:0051234//establishment of localization;GO:0010646//regulation of cell communication;GO:0022604//regulation of cell morphogene…
t00034730	XP_014951539.1	3419	1688	-20.7	1	0.371744	GUACGUUCGU-AUGACUUCA-AGUA---	x|||||||||xx|||xxx||xx||xxxx	#NAME?	LOC106990952	PREDICTED: short transient receptor potential channel 7-like [Ovis aries]	-	-	-	-	GO:0031224//intrinsic component of membrane;GO:0016020//membrane;GO:0044425//membrane part	GO:0005261//cation channel activity;GO:0022891//substrate-specific transmembrane transporter activity;GO:0022838//substrate-specific channel activity;GO:0005215//transporter activity;GO:0022857//transmembrane transporter activity;GO:0022803//passive transmembrane transporter activity;GO:0008324//cation transmembrane transporter activity;GO:0005216//ion channel activity;GO:0015075//ion transmembra…	GO:0006811//ion transport;GO:0070838//divalent metal ion transport;GO:0000041//transition metal ion transport;GO:0044763//single-organism cellular process;GO:0072511//divalent inorganic cation transport;GO:0051234//establishment of localization;GO:0030001//metal ion transport;GO:0044699//single-organism process;GO:0009987//cellular process;GO:0044765//single-organism transport;GO:0006810//transpo…
t00034730	XP_014951624.1	926	783	-24.5	0.806273	0.320541	AACGUUCGUACAGUUGUGUACGUAGUCUC-	x||||||||xxx||x|x|x||:xx||||xx	AUGCAAGCA--ACA-CUC-UGUGGCAGAUA
t00034730	XP_014951625.1	926	783	-24.5	0.806273	0.320541	AACGUUCGUACAGUUGUGUACGUAGUCUC-	x||||||||xxx||x|x|x||:xx||||xx	AUGCAAGCA--ACA-CUC-UGUGGCAGAUA
t00034730	XP_014951626.1	926	783	-24.5	0.806273	0.320541	AACGUUCGUACAGUUGUGUACGUAGUCUC-	x||||||||xxx||x|x|x||:xx||||xx	AUGCAAGCA--ACA-CUC-UGUGGCAGAUA
t00034730	XP_014951627.1	926	783	-24.5	0.806273	0.320541	AACGUUCGUACAGUUGUGUACGUAGUCUC-	x||||||||xxx||x|x|x||:xx||||xx	AUGCAAGCA--ACA-CUC-UGUGGCAGAUA	PDGFRB	PREDICTED: platelet-derived growth factor receptor beta isoform X1 [Ovis aries]	Environmental Information Processing;Cellular Processes	Signaling molecules and interaction;Signal transduction;Cell motility;Cellular commiunity	ko04151//PI3K-Akt signaling pathway;ko04060//Cytokine-cytokine receptor interaction;ko04010//MAPK signaling pathway;ko04014//Ras signaling pathway;ko04810//Regulation of actin cytoskeleton;ko04015//Rap1 signaling pathway;ko04510//Focal adhesion;ko04020//Calcium signaling pathway;ko04072//Phospholipase D signaling pathway;ko04540//Gap junction	K05089	GO:0030054//cell junction;GO:0016020//membrane;GO:0043229//intracellular organelle;GO:0005773//vacuole;GO:0043231//intracellular membrane-bounded organelle;GO:0000323//lytic vacuole;GO:0005912//adherens junction;GO:0044437//vacuolar part;GO:0070161//anchoring junction;GO:0043227//membrane-bounded organelle;GO:0044422//organelle part;GO:0043233//organelle lumen;GO:0044424//intracellular part;GO:00…	GO:0005102//receptor binding;GO:0004871//signal transducer activity;GO:0097367//carbohydrate derivative binding;GO:0019899//enzyme binding;GO:0004872//receptor activity;GO:0005017//platelet-derived growth factor-activated receptor activity;GO:0032549//ribonucleoside binding;GO:0099600//transmembrane receptor activity;GO:1901363//heterocyclic compound binding;GO:0016740//transferase activity;GO:00…	GO:0065007//biological regulation;GO:0019216//regulation of lipid metabolic process;GO:0032501//multicellular organismal process;GO:0051270//regulation of cellular component movement;GO:0050789//regulation of biological process;GO:0006935//chemotaxis;GO:0044700//single organism signaling;GO:0006650//glycerophospholipid metabolic process;GO:0007166//cell surface receptor signaling pathway;GO:00105…
t00034730	XP_014951689.1	2810	1392	-17	1	1.93936	AACGUUCGA-----------------	x|||||||xxxxxxxxxxxxxxxxxx	AUGCAAGCAACACUCUGUGGCAGAUA	RHOBTB3	PREDICTED: rho-related BTB domain-containing protein 3 [Ovis aries musimon]	-	-	-	-	GO:0005623//cell;GO:0031224//intrinsic component of membrane;GO:0044424//intracellular part;GO:0044425//membrane part;GO:0016020//membrane;GO:0044464//cell part;GO:0005622//intracellular	GO:0016787//hydrolase activity;GO:0031267//small GTPase binding;GO:0001883//purine nucleoside binding;GO:0016817//hydrolase activity, acting on acid anhydrides;GO:0017016//Ras GTPase binding;GO:0051020//GTPase binding;GO:1901363//heterocyclic compound binding;GO:0003824//catalytic activity;GO:0005515//protein binding;GO:0005488//binding;GO:0097159//organic cyclic compound binding;GO:0016818//hydr…	GO:0044700//single organism signaling;GO:0007154//cell communication;GO:0007166//cell surface receptor signaling pathway;GO:0051179//localization;GO:0051234//establishment of localization;GO:0051716//cellular response to stimulus;GO:0044763//single-organism cellular process;GO:0050789//regulation of biological process;GO:0050794//regulation of cellular process;GO:0007165//signal transduction;GO:0…
t00034730	XP_014951728.1	7485	3424	-23.7	1	0.644907	GACGUUCGUCUUACGAAAUUCCGUUACUGG	x||||||||xx|xx||x|xx||||xx||:x	AUGCAAGCAACA--CUCUGUGGCA--GAUA
t00034730	XP_014951729.1	7485	3424	-23.7	1	0.644907	GACGUUCGUCUUACGAAAUUCCGUUACUGG	x||||||||xx|xx||x|xx||||xx||:x	AUGCAAGCAACA--CUCUGUGGCA--GAUA	CLOCK	PREDICTED: circadian locomoter output cycles protein kaput isoform X1 [Ovis aries]	Organismal Systems	Nervous system;Environmental adaptation	ko04728//Dopaminergic synapse;ko04710//Circadian rhythm	K02223	GO:0044464//cell part;GO:0043234//protein complex;GO:0043229//intracellular organelle;GO:0032991//macromolecular complex;GO:0043226//organelle;GO:0043232//intracellular non-membrane-bounded organelle;GO:0005623//cell;GO:0035770//ribonucleoprotein granule;GO:0043227//membrane-bounded organelle;GO:0030529//intracellular ribonucleoprotein complex;GO:0043228//non-membrane-bounded organelle;GO:0043231…	GO:0001012//RNA polymerase II regulatory region DNA binding;GO:0090595//acetyl-CoA:L-lysine N6-acetyltransferase;GO:0003677//DNA binding;GO:1901363//heterocyclic compound binding;GO:0000981//RNA polymerase II transcription factor activity, sequence-specific DNA binding;GO:1990837//sequence-specific double-stranded DNA binding;GO:0005515//protein binding;GO:0001067//regulatory region nucleic acid …	GO:0031347//regulation of defense response;GO:0044699//single-organism process;GO:0044257//cellular protein catabolic process;GO:0043632//modification-dependent macromolecule catabolic process;GO:0006508//proteolysis;GO:0060255//regulation of macromolecule metabolic process;GO:0051171//regulation of nitrogen compound metabolic process;GO:0044710//single-organism metabolic process;GO:0033143//regu…
t00034730	XP_014951769.1	2893	1086	-23.9	0.998272	0.154208	GUACGUUCGAAUUCCCGACACACCUGUG---	x||||||||xx||xxx||x|||||x||xxxx	#NAME?	PAICS	PREDICTED: multifunctional protein ADE2 isoform X1 [Ovis aries]	Metabolism	Nucleotide metabolism	ko00230//Purine metabolism	K01587	GO:0031982//vesicle;GO:0043226//organelle;GO:0031988//membrane-bounded vesicle;GO:0043227//membrane-bounded organelle	GO:0097159//organic cyclic compound binding;GO:0016881//acid-amino acid ligase activity;GO:0036094//small molecule binding;GO:0032550//purine ribonucleoside binding;GO:0016874//ligase activity;GO:0001882//nucleoside binding;GO:0097367//carbohydrate derivative binding;GO:0016831//carboxy-lyase activity;GO:0005515//protein binding;GO:0016829//lyase activity;GO:0032549//ribonucleoside binding;GO:000…	GO:0046390//ribose phosphate biosynthetic process;GO:0019693//ribose phosphate metabolic process;GO:0006796//phosphate-containing compound metabolic process;GO:0009117//nucleotide metabolic process;GO:0044281//small molecule metabolic process;GO:0006725//cellular aromatic compound metabolic process;GO:0009168//purine ribonucleoside monophosphate biosynthetic process;GO:0009161//ribonucleoside mon…
t00034730	XP_014951883.1	649	89	-29.2	0.116674	0.765749	CAUGUUCGGUG-GAGGUGACUGUCA--	x|:|||||x||x|||::x||:|||xxx	AUGCAAGCAACACUCUG-UGGCAGAUA	LOC106990491	PREDICTED: uncharacterized protein YbeT-like [Ovis aries musimon]	-	-	-	-	-	-	-
t00034730	XP_014952066.1	3160	3020	-22.4	0.999996	1.05965	AACGUUCGUACAUGGUUUUCUGUA---	x||||||||xxx||:xx:x|:||xxxx	AUGCAAGCA-ACACUCUGUGGCAGAUA	LOC105609538	PREDICTED: vesicle-associated membrane protein 714-like isoform X2 [Ovis aries musimon]	-	-	-	-	-	-	-
t00034730	XP_014952107.1	1160	65	-18.7	1	0.342561	GUACGUUUG-AGAAU-CAACAUCGUA---	x||||||:|xx|xx|xxx|||:|||xxxx	#NAME?	LOC101113496	PREDICTED: LOW QUALITY PROTEIN: ellis-van Creveld syndrome protein isoform X1 [Ovis aries]	-	-	-	-	GO:0044446//intracellular organelle part;GO:0044424//intracellular part;GO:0043232//intracellular non-membrane-bounded organelle;GO:0043229//intracellular organelle;GO:0044464//cell part;GO:0043228//non-membrane-bounded organelle;GO:0044422//organelle part;GO:0005623//cell;GO:0005815//microtubule organizing center;GO:0005622//intracellular;GO:0044430//cytoskeletal part;GO:0015630//microtubule cyt…	-	GO:0050794//regulation of cellular process;GO:0010646//regulation of cell communication;GO:0065007//biological regulation;GO:0050789//regulation of biological process;GO:0048583//regulation of response to stimulus;GO:0023051//regulation of signaling;GO:0009966//regulation of signal transduction;GO:0008589//regulation of smoothened signaling pathway
t00034730	XP_014952415.1	2085	100	-23.4	0.997154	0.806117	GUACGUUCGUCUCU-CGUUUCCGUCC--	x|||||||||xxx|xx|xxx|||||xxx	#NAME?
t00034730	XP_014952416.1	2085	100	-23.4	0.997154	0.806117	GUACGUUCGUCUCU-CGUUUCCGUCC--	x|||||||||xxx|xx|xxx|||||xxx	#NAME?
t00034730	XP_014952417.1	2085	100	-23.4	0.997154	0.806117	GUACGUUCGUCUCU-CGUUUCCGUCC--	x|||||||||xxx|xx|xxx|||||xxx	#NAME?
t00034730	XP_014952418.1	2085	100	-23.4	0.997154	0.806117	GUACGUUCGUCUCU-CGUUUCCGUCC--	x|||||||||xxx|xx|xxx|||||xxx	#NAME?	THBS1	PREDICTED: thrombospondin-1 isoform X4 [Ovis aries musimon]	Environmental Information Processing;Cellular Processes	Cell growth and death;Signal transduction;Cellular commiunity;Transport and catabolism;Signaling molecules and interaction	ko04151//PI3K-Akt signaling pathway;ko04015//Rap1 signaling pathway;ko04510//Focal adhesion;ko04145//Phagosome;ko04512//ECM-receptor interaction;ko04350//TGF-beta signaling pathway;ko04115//p53 signaling pathway	K16857	GO:0005886//plasma membrane;GO:0044432//endoplasmic reticulum part;GO:0031974//membrane-enclosed lumen;GO:0044421//extracellular region part;GO:0016023//cytoplasmic, membrane-bounded vesicle;GO:0005622//intracellular;GO:0044459//plasma membrane part;GO:0016020//membrane;GO:0043229//intracellular organelle;GO:0031988//membrane-bounded vesicle;GO:0030141//secretory granule;GO:0060205//cytoplasmic m…	GO:0043167//ion binding;GO:0043169//cation binding;GO:0097367//carbohydrate derivative binding;GO:0071814//protein-lipid complex binding;GO:0001948//glycoprotein binding;GO:0005515//protein binding;GO:0008289//lipid binding;GO:0005539//glycosaminoglycan binding;GO:0005488//binding;GO:0005518//collagen binding;GO:0044877//macromolecular complex binding;GO:0043168//anion binding;GO:0046872//metal i…	GO:0065008//regulation of biological quality;GO:0009628//response to abiotic stimulus;GO:0002688//regulation of leukocyte chemotaxis;GO:0010596//negative regulation of endothelial cell migration;GO:0001952//regulation of cell-matrix adhesion;GO:0008152//metabolic process;GO:0014070//response to organic cyclic compound;GO:0010556//regulation of macromolecule biosynthetic process;GO:0043062//extrac…
t00034730	XP_014952439.1	3213	743	-19.4	1	0.518922	AACGUUCGU-AAGUUGUAUUUUUCUGA	x||||||||xxx|xx::|::xx|||:x	AUGCAAGCAACACUCUGUGG-CAGAUA	EXD1	PREDICTED: exonuclease 3'-5' domain-containing protein 1 isoform X1 [Ovis aries]	-	-	-	-	-	GO:0004518//nuclease activity;GO:0004527//exonuclease activity;GO:0016787//hydrolase activity;GO:0003824//catalytic activity;GO:0016788//hydrolase activity, acting on ester bonds	GO:1901360//organic cyclic compound metabolic process;GO:0006139//nucleobase-containing compound metabolic process;GO:0046483//heterocycle metabolic process;GO:0044238//primary metabolic process;GO:0044237//cellular metabolic process;GO:0071704//organic substance metabolic process;GO:0006807//nitrogen compound metabolic process;GO:0043170//macromolecule metabolic process;GO:0006725//cellular arom…
t00034730	XP_014952494.1	2961	2405	-31.2	0.292431	0.317926	GACGUUCGUAGGCCGAGGGACGGUCG--	x||||||||x|xxx|||:x||x|||xxx	AUGCAAGCAAC--ACUCUGUGGCAGAUA
t00034730	XP_014952495.1	2961	2405	-31.2	0.292431	0.317926	GACGUUCGUAGGCCGAGGGACGGUCG--	x||||||||x|xxx|||:x||x|||xxx	AUGCAAGCAAC--ACUCUGUGGCAGAUA	CGNL1	PREDICTED: cingulin-like protein 1 [Ovis aries]	-	-	-	-	GO:0043232//intracellular non-membrane-bounded organelle;GO:0005856//cytoskeleton;GO:0030054//cell junction;GO:0005911//cell-cell junction;GO:0015629//actin cytoskeleton;GO:0043296//apical junction complex;GO:0043229//intracellular organelle;GO:0005622//intracellular;GO:0043228//non-membrane-bounded organelle;GO:0005623//cell;GO:0044424//intracellular part;GO:0044464//cell part;GO:0043226//organe…	-	-
t00034730	XP_014952537.1	4503	3976	-20.8	1	0.332335	GACGUUCGUUAAAAAUUAAAUGUCUU-	x|||||||||xxx|xx:|xx:||||xx	AUGCAAGCAACACUCUGU-GGCAGAUA
t00034730	XP_014952697.1	5521	2997	-21.9	1	0.816972	CACGUUCGUAAAGU-AAAUACGGUA---	x||||||||xxx||xxx|:||x||xxxx	AUGCAAGCA--ACACUCUGUGGCAGAUA
t00034730	XP_014952772.1	879	212	-29.9	0.127475	0.089613	AACGUUCGUUG-AAGUUCCCGUUUC-	x||||||||||xx||xxx||||:|xx	AUGCAAGCAACACUCUGUGGCAGAUA
t00034730	XP_014952773.1	879	212	-29.9	0.127475	0.089613	AACGUUCGUUG-AAGUUCCCGUUUC-	x||||||||||xx||xxx||||:|xx	AUGCAAGCAACACUCUGUGGCAGAUA	COL12A1	PREDICTED: collagen alpha-1(XII) chain isoform X3 [Ovis aries musimon]	Organismal Systems	Digestive system	ko04974//Protein digestion and absorption	K08132	GO:0031988//membrane-bounded vesicle;GO:0031982//vesicle;GO:0031012//extracellular matrix;GO:0043227//membrane-bounded organelle;GO:0043226//organelle	-	GO:0048869//cellular developmental process;GO:0032502//developmental process;GO:0044763//single-organism cellular process;GO:0022610//biological adhesion;GO:0030154//cell differentiation;GO:0044767//single-organism developmental process;GO:0044699//single-organism process;GO:0009987//cellular process
t00034730	XP_014952785.1	2986	349	-24.4	0.995238	1.4843	GAUGUUCGU--GGAGAUCAAGAUCUC-	x|:||||||xxx||||x||xxx|||xx	AUGCAAGCAACACUCU-GUGGCAGAUA	HTR1B	PREDICTED: 5-hydroxytryptamine receptor 1B [Ovis aries]	Environmental Information Processing;Organismal Systems	Sensory system;Signaling molecules and interaction;Signal transduction;Nervous system	ko04080//Neuroactive ligand-receptor interaction;ko04024//cAMP signaling pathway;ko04726//Serotonergic synapse;ko04742//Taste transduction	K04153	GO:0044424//intracellular part;GO:0044464//cell part;GO:0005623//cell;GO:0044425//membrane part;GO:0031224//intrinsic component of membrane;GO:0005622//intracellular;GO:0016020//membrane;GO:0016021//integral component of membrane	GO:0005488//binding;GO:0004872//receptor activity;GO:0004871//signal transducer activity;GO:0004930//G-protein coupled receptor activity;GO:0043167//ion binding;GO:0060089//molecular transducer activity;GO:0008227//G-protein coupled amine receptor activity;GO:0004888//transmembrane signaling receptor activity;GO:0038023//signaling receptor activity;GO:0043169//cation binding;GO:0099600//transmemb…	GO:0050794//regulation of cellular process;GO:0019222//regulation of metabolic process;GO:0065008//regulation of biological quality;GO:0051049//regulation of transport;GO:0051174//regulation of phosphorus metabolic process;GO:0031326//regulation of cellular biosynthetic process;GO:0050896//response to stimulus;GO:0051046//regulation of secretion;GO:0003013//circulatory system process;GO:0023052//…
t00034730	XP_014952846.1	1167	165	-25.9	0.679252	0.235265	AUACGUUCGUCGUUAUAAACACCAGUG---	x|||||||||x||x|xxx|||||x||xxxx	#NAME?	SESN1	PREDICTED: sestrin-1 isoform X2 [Ovis aries musimon]	Cellular Processes;Organismal Systems	Cell growth and death;Aging	ko04211//Longevity regulating pathway - mammal;ko04115//p53 signaling pathway	K10141	-	-	GO:0065007//biological regulation;GO:1902882//regulation of response to oxidative stress;GO:0010646//regulation of cell communication;GO:0023051//regulation of signaling;GO:0048583//regulation of response to stimulus;GO:0050794//regulation of cellular process;GO:0009966//regulation of signal transduction;GO:0080134//regulation of response to stress;GO:0050789//regulation of biological process;GO:…
t00034730	XP_014952866.1	5754	1661	-25.5	0.997619	0.5629	AACGUUCG-GUUGA-UCAAAACGUCG--	x|||||||xxx|||xx||xxx||||xxx	AUGCAAGCAACACUCUGU--GGCAGAUA	BACH2	PREDICTED: transcription regulator protein BACH2 isoform X2 [Ovis aries musimon]	-	-	-	-	GO:0005622//intracellular;GO:0043229//intracellular organelle;GO:0044424//intracellular part;GO:0005623//cell;GO:0043226//organelle;GO:0043227//membrane-bounded organelle;GO:0043231//intracellular membrane-bounded organelle;GO:0044464//cell part	GO:0001012//RNA polymerase II regulatory region DNA binding;GO:1901363//heterocyclic compound binding;GO:0043565//sequence-specific DNA binding;GO:0000975//regulatory region DNA binding;GO:0003690//double-stranded DNA binding;GO:0000977//RNA polymerase II regulatory region sequence-specific DNA binding;GO:0003677//DNA binding;GO:0044212//transcription regulatory region DNA binding;GO:0097159//org…	GO:0043170//macromolecule metabolic process;GO:0008152//metabolic process;GO:0019222//regulation of metabolic process;GO:0009987//cellular process;GO:0050789//regulation of biological process;GO:0065007//biological regulation;GO:0034645//cellular macromolecule biosynthetic process;GO:0009059//macromolecule biosynthetic process;GO:0071704//organic substance metabolic process;GO:0010468//regulation…
t00034730	XP_014952899.1	953	648	-20	0.999997	0.839993	CACGUUCGUUUAAGUCUAAUAUUCCCUAUG	x|||||||||xxx||xxx|:|::xx||||x	AUGCAAGCAA---CACUCUGUGGCAGAUA-
t00034730	XP_014952940.1	6831	3083	-24.5	0.999958	0.278455	UUACGUUCGAUAAAGUGUGUACAUCCUUUAA	x||||||||x|xxx|||x|x|||:|x|:||x	#NAME?	PHACTR2	PREDICTED: phosphatase and actin regulator 2 isoform X2 [Ovis aries]	-	-	-	-	-	-	-
t00034730	XP_014952958.1	4362	2545	-18.1	1	2.3434	CAUGUUUGU--AGAAUACACUUUUUAC	x|:|||:||xxx||xx||||:x|:||x	AUGCAAGCAACACU-CUGUGGCAGAUA	ESR1	PREDICTED: LOW QUALITY PROTEIN: estrogen receptor [Ovis aries]	Organismal Systems	Endocrine system;Excretory system	ko04919//Thyroid hormone signaling pathway;ko04915//Estrogen signaling pathway;ko04917//Prolactin signaling pathway;ko04961//Endocrine and other factor-regulated calcium reabsorption	K08550	GO:0000785//chromatin;GO:0043227//membrane-bounded organelle;GO:0016020//membrane;GO:0005622//intracellular;GO:0043232//intracellular non-membrane-bounded organelle;GO:0044446//intracellular organelle part;GO:0043231//intracellular membrane-bounded organelle;GO:0032991//macromolecular complex;GO:0044422//organelle part;GO:0005623//cell;GO:0043229//intracellular organelle;GO:0043226//organelle;GO:…	GO:0000977//RNA polymerase II regulatory region sequence-specific DNA binding;GO:0001071//nucleic acid binding transcription factor activity;GO:0043565//sequence-specific DNA binding;GO:0043167//ion binding;GO:0038023//signaling receptor activity;GO:0001012//RNA polymerase II regulatory region DNA binding;GO:0060089//molecular transducer activity;GO:0098531//transcription factor activity, direct …	GO:0002009//morphogenesis of an epithelium;GO:0010556//regulation of macromolecule biosynthetic process;GO:0009887//organ morphogenesis;GO:0048806//genitalia development;GO:0048608//reproductive structure development;GO:0010518//positive regulation of phospholipase activity;GO:0050896//response to stimulus;GO:0060688//regulation of morphogenesis of a branching structure;GO:0044707//single-multice…
t00034730	XP_014953068.1	590	503	-34	0.011368	0.129551	AACGUUCGGGGCAGAGGGUCCGACUC-	x|||||||xx|xx|||:xx|||x||xx	AUGCAAGCAAC-ACUCUGUGGCAGAUA	LOC105615982	PREDICTED: plectin isoform X13 [Ovis aries musimon]	-	-	-	-	GO:0043228//non-membrane-bounded organelle;GO:0044464//cell part;GO:0005622//intracellular;GO:0043232//intracellular non-membrane-bounded organelle;GO:0043229//intracellular organelle;GO:0043226//organelle;GO:0044424//intracellular part;GO:0005623//cell	GO:0005488//binding	-
t00034730	XP_014953150.1	3718	829	-31	0.381109	1.20765	UUAUGUUCGUAUUGGGACAUAGUCC--	x||:||||||xx||:||||:x|||xxx	#NAME?	LRP12	PREDICTED: low-density lipoprotein receptor-related protein 12 isoform X1 [Ovis aries]	-	-	-	-	-	-	-
t00034730	XP_014953237.1	1511	1228	-17.7	1	1.98466	GUACGUUCGA-----------------	x||||||||xxxxxxxxxxxxxxxxxx	#NAME?	TCEA1	PREDICTED: LOW QUALITY PROTEIN: transcription elongation factor A protein 1 isoform X1 [Ovis aries]	-	-	-	-	GO:0043232//intracellular non-membrane-bounded organelle;GO:0043227//membrane-bounded organelle;GO:0043233//organelle lumen;GO:0044424//intracellular part;GO:0070013//intracellular organelle lumen;GO:0044464//cell part;GO:0044422//organelle part;GO:0043226//organelle;GO:0044446//intracellular organelle part;GO:0043231//intracellular membrane-bounded organelle;GO:0043228//non-membrane-bounded orga…	GO:0043169//cation binding;GO:0046872//metal ion binding;GO:0005488//binding;GO:1901363//heterocyclic compound binding;GO:0043167//ion binding;GO:0003676//nucleic acid binding;GO:0046914//transition metal ion binding;GO:0097159//organic cyclic compound binding	GO:0048534//hematopoietic or lymphoid organ development;GO:0050789//regulation of biological process;GO:0032502//developmental process;GO:0048731//system development;GO:0030099//myeloid cell differentiation;GO:0050794//regulation of cellular process;GO:2000112//regulation of cellular macromolecule biosynthetic process;GO:0009889//regulation of biosynthetic process;GO:1903506//regulation of nuclei…
t00034730	XP_014953275.1	607	31	-16.7	1	1.93936	CACGUUCGA-----------------	x|||||||xxxxxxxxxxxxxxxxxx	AUGCAAGCAACACUCUGUGGCAGAUA	ADHFE1	PREDICTED: hydroxyacid-oxoacid transhydrogenase, mitochondrial isoform X3 [Ovis aries]	-	-	-	-	GO:0043229//intracellular organelle;GO:0044424//intracellular part;GO:0043227//membrane-bounded organelle;GO:0044464//cell part;GO:0005623//cell;GO:0005622//intracellular;GO:0043226//organelle;GO:0043231//intracellular membrane-bounded organelle	GO:0003824//catalytic activity;GO:0043167//ion binding;GO:0005488//binding;GO:0043169//cation binding;GO:0016614//oxidoreductase activity, acting on CH-OH group of donors;GO:0016491//oxidoreductase activity	GO:1902578//single-organism localization;GO:0044710//single-organism metabolic process;GO:0006818//hydrogen transport;GO:0008152//metabolic process;GO:0051179//localization;GO:0044765//single-organism transport;GO:0051234//establishment of localization;GO:0044699//single-organism process;GO:0006810//transport
t00034730	XP_014953395.1	725	348	-17	1	1.93936	AACGUUCGA-----------------	x|||||||xxxxxxxxxxxxxxxxxx	AUGCAAGCAACACUCUGUGGCAGAUA	NIPAL2	PREDICTED: LOW QUALITY PROTEIN: NIPA-like protein 2 isoform X1 [Ovis aries]	-	-	-	-	GO:0031224//intrinsic component of membrane;GO:0044425//membrane part;GO:0016020//membrane	-	GO:0044699//single-organism process;GO:0006811//ion transport;GO:0030001//metal ion transport;GO:0006810//transport;GO:0006812//cation transport;GO:0044765//single-organism transport;GO:0051179//localization;GO:1902578//single-organism localization;GO:0070838//divalent metal ion transport;GO:0072511//divalent inorganic cation transport;GO:0051234//establishment of localization
t00034730	XP_014953413.1	614	156	-18.8	1	1.46299	AACGUUCGUUU---------------	x|||||||||xxxxxxxxxxxxxxxx	AUGCAAGCAACACUCUGUGGCAGAUA	RBM12B	PREDICTED: LOW QUALITY PROTEIN: RNA-binding protein 12B [Ovis aries]	-	-	-	-	-	GO:0003723//RNA binding;GO:0005488//binding;GO:0097159//organic cyclic compound binding;GO:1901363//heterocyclic compound binding;GO:0003676//nucleic acid binding	-
t00034730	XP_014953459.1	2615	513	-20.2	1	1.49446	GUAUGUUUGUUUUGUUCGUUAAUUGUA---	x||:|||:||xx|||xx|xxx|::||xxxx	#NAME?	SPRYD7	PREDICTED: SPRY domain-containing protein 7 isoform X1, partial [Ovis aries]	-	-	-	-	-	-	-
t00034730	XP_014953481.1	1326	383	-18.3	1	1.6372	GACGUUCGUA----------------	x||||||||xxxxxxxxxxxxxxxxx	AUGCAAGCAACACUCUGUGGCAGAUA	LOC105612090	PREDICTED: uncharacterized protein LOC105612090 isoform X1 [Ovis aries]	-	-	-	-	-	-	-
t00034730	XP_014953491.1	3551	1575	-17	1	1.93936	GACGUUCGA-----------------	x|||||||xxxxxxxxxxxxxxxxxx	AUGCAAGCAACACUCUGUGGCAGAUA	DNAJC3	PREDICTED: dnaJ homolog subfamily C member 3 isoform X1, partial [Ovis aries]	Genetic Information Processing	Folding, sorting and degradation	ko04141//Protein processing in endoplasmic reticulum	K09523	GO:0012505//endomembrane system;GO:0043231//intracellular membrane-bounded organelle;GO:0032991//macromolecular complex;GO:0043229//intracellular organelle;GO:0005783//endoplasmic reticulum;GO:0044432//endoplasmic reticulum part;GO:0031982//vesicle;GO:0044464//cell part;GO:0005623//cell;GO:0005737//cytoplasm;GO:0044446//intracellular organelle part;GO:0005622//intracellular;GO:0043227//membrane-b…	GO:0019887//protein kinase regulator activity;GO:0030234//enzyme regulator activity;GO:0005488//binding;GO:0005515//protein binding;GO:0098772//molecular function regulator;GO:0019207//kinase regulator activity	GO:0010605//negative regulation of macromolecule metabolic process;GO:0044238//primary metabolic process;GO:0042221//response to chemical;GO:0051174//regulation of phosphorus metabolic process;GO:0006508//proteolysis;GO:0051248//negative regulation of protein metabolic process;GO:0019538//protein metabolic process;GO:0065007//biological regulation;GO:0032269//negative regulation of cellular prote…
t00034730	XP_014953532.1	2026	960	-18.2	1	1.69894	CUACGUUCGUC----------------	x|||||||||xxxxxxxxxxxxxxxxx	#NAME?	DGKH	PREDICTED: diacylglycerol kinase eta isoform X6 [Ovis aries musimon]	Metabolism;Environmental Information Processing	Signal transduction;Lipid metabolism	ko04072//Phospholipase D signaling pathway;ko00564//Glycerophospholipid metabolism;ko04070//Phosphatidylinositol signaling system;ko00561//Glycerolipid metabolism	K00901	GO:0044464//cell part;GO:0016020//membrane;GO:0031090//organelle membrane;GO:0044424//intracellular part;GO:0044422//organelle part;GO:0005623//cell;GO:0043226//organelle;GO:0043229//intracellular organelle;GO:0043227//membrane-bounded organelle;GO:0005622//intracellular;GO:0043231//intracellular membrane-bounded organelle	GO:0001883//purine nucleoside binding;GO:0097159//organic cyclic compound binding;GO:0016772//transferase activity, transferring phosphorus-containing groups;GO:0003824//catalytic activity;GO:1901363//heterocyclic compound binding;GO:0046983//protein dimerization activity;GO:0001882//nucleoside binding;GO:0016740//transferase activity;GO:0036094//small molecule binding;GO:0016301//kinase activity…	GO:0050896//response to stimulus;GO:0051716//cellular response to stimulus;GO:0043933//macromolecular complex subunit organization;GO:0022607//cellular component assembly;GO:0006793//phosphorus metabolic process;GO:0006796//phosphate-containing compound metabolic process;GO:0044763//single-organism cellular process;GO:0044700//single organism signaling;GO:0023052//signaling;GO:0042221//response t…
t00034730	XP_014953571.1	2361	2167	-26.7	0.815679	0.763434	GACGUUCGGCAUGCGGUAUCGG----	x|||||||xxx||x|::|:||xxxxx	AUGCAAGCAACACUCUGUGGCAGAUA	INTS6	PREDICTED: integrator complex subunit 6 isoform X4 [Ovis aries musimon]	-	-	-	-	GO:0044424//intracellular part;GO:0043232//intracellular non-membrane-bounded organelle;GO:0043228//non-membrane-bounded organelle;GO:0043226//organelle;GO:0005622//intracellular;GO:0043234//protein complex;GO:0044464//cell part;GO:0043229//intracellular organelle;GO:0005623//cell;GO:0005856//cytoskeleton;GO:0032991//macromolecular complex	-	GO:0090304//nucleic acid metabolic process;GO:0044238//primary metabolic process;GO:0009987//cellular process;GO:0006725//cellular aromatic compound metabolic process;GO:0044237//cellular metabolic process;GO:0046483//heterocycle metabolic process;GO:0044260//cellular macromolecule metabolic process;GO:1901360//organic cyclic compound metabolic process;GO:0006139//nucleobase-containing compound m…
t00034730	XP_014953582.1	3569	3260	-21.4	1	1.46977	AAUGUUUGUAU---AGAUACCAUCC--	x|:|||:||x|xxx|||:|||x||xxx	AUGCAAGCA-ACACUCUGUGGCAGAUA	TRPC4	PREDICTED: short transient receptor potential channel 4 isoform X1 [Ovis aries]	-	-	-	-	-	-	-
t00034730	XP_014953595.1	2366	193	-25.3	0.950587	0.509007	GUACGUUCG-U-AAAGACAGUCGUA---	x||||||||x|xxx|||||x:|||xxxx	#NAME?
t00034730	XP_014953596.1	2366	193	-25.3	0.950587	0.509007	GUACGUUCG-U-AAAGACAGUCGUA---	x||||||||x|xxx|||||x:|||xxxx	#NAME?
t00034730	XP_014953597.1	2366	193	-25.3	0.950587	0.509007	GUACGUUCG-U-AAAGACAGUCGUA---	x||||||||x|xxx|||||x:|||xxxx	#NAME?	SERTM1	PREDICTED: serine-rich and transmembrane domain-containing protein 1 isoform X2 [Capra hircus]	-	-	-	-	-	-	-
t00034730	XP_014953634.1	4427	240	-28.7	0.754688	1.46218	GACGUUUGUUCAAAGAUAUUGUCG--	x|||||:|||xxx|||:|::|||xxx	AUGCAAGCAACACUCUGUGGCAGAUA
t00034730	XP_014953635.1	4427	240	-28.7	0.754688	1.46218	GACGUUUGUUCAAAGAUAUUGUCG--	x|||||:|||xxx|||:|::|||xxx	AUGCAAGCAACACUCUGUGGCAGAUA
t00034730	XP_014953637.1	4427	240	-28.7	0.754688	1.46218	GACGUUUGUUCAAAGAUAUUGUCG--	x|||||:|||xxx|||:|::|||xxx	AUGCAAGCAACACUCUGUGGCAGAUA	KATNAL1	PREDICTED: katanin p60 ATPase-containing subunit A-like 1 isoform X4 [Ovis aries]	-	-	-	-	-	-	-
t00034730	XP_014953664.1	3078	2921	-26.2	0.930826	0.786812	CUACGUUCGGUUGACGGAAUUUCGUUA--	x||||||||x|||xx:||xxx:|||:xxx	#NAME?
t00034730	XP_014953665.1	3078	2921	-26.2	0.930826	0.786812	CUACGUUCGGUUGACGGAAUUUCGUUA--	x||||||||x|||xx:||xxx:|||:xxx	#NAME?
t00034730	XP_014953666.1	3078	2921	-26.2	0.930826	0.786812	CUACGUUCGGUUGACGGAAUUUCGUUA--	x||||||||x|||xx:||xxx:|||:xxx	#NAME?	TNFRSF19	PREDICTED: tumor necrosis factor receptor superfamily member 19 isoform X1 [Ovis aries]	Environmental Information Processing	Signaling molecules and interaction	ko04060//Cytokine-cytokine receptor interaction	K05155	-	-	GO:0009966//regulation of signal transduction;GO:0010646//regulation of cell communication;GO:0065007//biological regulation;GO:0043122//regulation of I-kappaB kinase/NF-kappaB signaling;GO:0048583//regulation of response to stimulus;GO:0050789//regulation of biological process;GO:0050794//regulation of cellular process;GO:1902531//regulation of intracellular signal transduction;GO:0023051//regul…
t00034730	XP_014953715.1	2255	4	-18.6	1	0.198392	UUACGUUCGUCCU-A-UUGCCGG----	x|||||||||xx|x|xxx:|||xxxxx	#NAME?	POU4F1	PREDICTED: LOW QUALITY PROTEIN: POU domain, class 4, transcription factor 1 isoform X1 [Ovis aries]	-	-	-	-	GO:0000785//chromatin;GO:0043227//membrane-bounded organelle;GO:0043228//non-membrane-bounded organelle;GO:0044427//chromosomal part;GO:0043231//intracellular membrane-bounded organelle;GO:0043229//intracellular organelle;GO:0044446//intracellular organelle part;GO:0005622//intracellular;GO:0005623//cell;GO:0032991//macromolecular complex;GO:0042995//cell projection;GO:0044464//cell part;GO:00444…	GO:0005488//binding;GO:1990837//sequence-specific double-stranded DNA binding;GO:0001228//transcriptional activator activity, RNA polymerase II transcription regulatory region sequence-specific binding;GO:0003677//DNA binding;GO:0001071//nucleic acid binding transcription factor activity;GO:0000982//transcription factor activity, RNA polymerase II core promoter proximal region sequence-specific b…	GO:0048869//cellular developmental process;GO:0044763//single-organism cellular process;GO:0030182//neuron differentiation;GO:0048731//system development;GO:0009887//organ morphogenesis;GO:0044767//single-organism developmental process;GO:0007276//gamete generation;GO:0006928//movement of cell or subcellular component;GO:0051252//regulation of RNA metabolic process;GO:0007417//central nervous sys…
t00034730	XP_014953726.1	2119	1797	-20.1	1	0.259104	UUACGUUCGU-GUCAUUACAUAAAGUA---	x|||||||||x||x|xx|||:xxx||xxxx	#NAME?	GPR180	PREDICTED: integral membrane protein GPR180 isoform X1 [Ovis aries]	-	-	-	-	GO:0031982//vesicle;GO:0031988//membrane-bounded vesicle;GO:0043226//organelle;GO:0043227//membrane-bounded organelle	-	GO:0050896//response to stimulus;GO:0042221//response to chemical;GO:0010033//response to organic substance
t00034730	XP_014953737.1	1095	682	-17	1	1.93936	GACGUUCGA-----------------	x|||||||xxxxxxxxxxxxxxxxxx	AUGCAAGCAACACUCUGUGGCAGAUA
t00034730	XP_014953738.1	1095	682	-17	1	1.93936	GACGUUCGA-----------------	x|||||||xxxxxxxxxxxxxxxxxx	AUGCAAGCAACACUCUGUGGCAGAUA	UBAC2	PREDICTED: ubiquitin-associated domain-containing protein 2 isoform X2 [Ovis aries]	-	-	-	-	-	-	GO:0008104//protein localization;GO:0033036//macromolecule localization;GO:0034613//cellular protein localization;GO:0070727//cellular macromolecule localization;GO:0051179//localization;GO:0051641//cellular localization;GO:0033365//protein localization to organelle
t00034730	XP_014953748.1	1630	120	-21.6	0.999957	0.163472	AUACGUUCG-AAUGAAUGACCUCC--UUGA	x||||||||xxx|||xx|||xx||xx:|:x	#NAME?
t00034730	XP_014953749.1	1630	120	-21.6	0.999957	0.163472	AUACGUUCG-AAUGAAUGACCUCC--UUGA	x||||||||xxx|||xx|||xx||xx:|:x	#NAME?	BIVM	PREDICTED: basic immunoglobulin-like variable motif-containing protein isoform X2 [Ovis aries]	-	-	-	-	-	-	-
t00034730	XP_014953803.1	750	628	-18.8	1	1.51974	CUACGUUCGUUC---------------	x||||||||||xxxxxxxxxxxxxxxx	#NAME?	MINK1	PREDICTED: LOW QUALITY PROTEIN: misshapen-like kinase 1 isoform X1 [Ovis aries]	-	-	-	-	GO:0044464//cell part;GO:0043231//intracellular membrane-bounded organelle;GO:0043226//organelle;GO:0031988//membrane-bounded vesicle;GO:0043229//intracellular organelle;GO:0043227//membrane-bounded organelle;GO:0044424//intracellular part;GO:0005623//cell;GO:0031982//vesicle;GO:0005622//intracellular	GO:0003824//catalytic activity;GO:1901363//heterocyclic compound binding;GO:0001882//nucleoside binding;GO:0016740//transferase activity;GO:0005488//binding;GO:0097367//carbohydrate derivative binding;GO:0032550//purine ribonucleoside binding;GO:0016301//kinase activity;GO:0001883//purine nucleoside binding;GO:0036094//small molecule binding;GO:0032549//ribonucleoside binding;GO:0004672//protein …	GO:0006468//protein phosphorylation;GO:0001932//regulation of protein phosphorylation;GO:0071704//organic substance metabolic process;GO:0019220//regulation of phosphate metabolic process;GO:0043408//regulation of MAPK cascade;GO:0016477//cell migration;GO:0048870//cell motility;GO:0022610//biological adhesion;GO:0051174//regulation of phosphorus metabolic process;GO:0030098//lymphocyte different…
t00034730	XP_014953808.1	3767	511	-22.4	0.999999	1.16425	UUACGUUCGAUCGUUCAGCGGGUGUCUC-	x||||||||xxx||xx||xx:x:||||xx	#NAME?	PIRT	PREDICTED: phosphoinositide-interacting protein, partial [Ovis aries musimon]	-	-	-	-	-	-	-
t00034730	XP_014953926.1	5125	2357	-19.1	1	0.914218	AACGUUCGUACUCAGAA---------	x||||||||xx|x|||xxxxxxxxxx	AUGCAAGCAACACUCUGUGGCAGAUA
t00034730	XP_014953928.1	5383	4399	-26.1	0.98944	0.101343	GACGUUCGUUUUACUGACAAUGUGUCGUAUA	x|||||||||x|xxx||||xxx:|||x|||x	AUGCAAGCAACA-CUCUGU--GGCAG-AUA-	TRIM25	PREDICTED: LOW QUALITY PROTEIN: E3 ubiquitin/ISG15 ligase TRIM25 [Ovis aries]	Organismal Systems;Environmental Information Processing	Signal transduction;Immune system	ko04064//NF-kappa B signaling pathway;ko04622//RIG-I-like receptor signaling pathway	K10652	GO:0044424//intracellular part;GO:0005622//intracellular;GO:0005623//cell;GO:0044464//cell part	GO:0097159//organic cyclic compound binding;GO:1901363//heterocyclic compound binding;GO:0003676//nucleic acid binding;GO:0046914//transition metal ion binding;GO:0003723//RNA binding;GO:0046872//metal ion binding;GO:0043167//ion binding;GO:0005488//binding;GO:0043169//cation binding	GO:2000112//regulation of cellular macromolecule biosynthetic process;GO:0009889//regulation of biosynthetic process;GO:0050789//regulation of biological process;GO:0065009//regulation of molecular function;GO:0048522//positive regulation of cellular process;GO:0065007//biological regulation;GO:0050896//response to stimulus;GO:0043900//regulation of multi-organism process;GO:1903506//regulation o…
t00034730	XP_014954000.1	678	321	-21.4	0.992145	1.71467	UUACGUUCGACUUAUGUAAUAUUGUA---	x||||||||xx||x||xx|:|::||xxxx	#NAME?
t00034730	XP_014954158.1	2192	576	-28.8	0.483208	0.170678	GUAUGUUCGUACCUCGUG---CACCGUCC--	x||:||||||xxx|x|||xxx|||||||xxx	#NAME?	EPN2	PREDICTED: epsin-2 isoform X5 [Ovis aries]	Cellular Processes	Transport and catabolism	ko04144//Endocytosis	K12471	GO:0030118//clathrin coat;GO:0031410//cytoplasmic vesicle;GO:0005737//cytoplasm;GO:0030135//coated vesicle;GO:0005622//intracellular;GO:0016020//membrane;GO:0031988//membrane-bounded vesicle;GO:0043231//intracellular membrane-bounded organelle;GO:0043229//intracellular organelle;GO:0044464//cell part;GO:0043227//membrane-bounded organelle;GO:0030662//coated vesicle membrane;GO:0048475//coated mem…	-	GO:0044699//single-organism process;GO:0006810//transport;GO:0016192//vesicle-mediated transport;GO:0044767//single-organism developmental process;GO:0044763//single-organism cellular process;GO:0051234//establishment of localization;GO:0007275//multicellular organism development;GO:0050789//regulation of biological process;GO:0044700//single organism signaling;GO:0007166//cell surface receptor s…
t00034730	XP_014954241.1	733	248	-18.9	1	0.158139	UUACGUUCG-AGAGGGUAGGGUGG----	x||||||||xx|x|:|x|x:x:|xxxxx	#NAME?	PPP1R1B	PREDICTED: protein phosphatase 1 regulatory subunit 1B isoform X1 [Ovis aries]	Environmental Information Processing;Organismal Systems	Nervous system;Signal transduction	ko04024//cAMP signaling pathway;ko04728//Dopaminergic synapse	K15494	-	-	-
t00034730	XP_014954318.1	4451	3754	-22.2	1	0.795783	AUACGUUCG-GUUGGAUUACUA-----	x||||||||xxx||:xx:||:xxxxxx	#NAME?	GJC1	PREDICTED: gap junction gamma-1 protein [Ovis aries]	-	-	-	-	GO:0032991//macromolecular complex;GO:0044425//membrane part;GO:0030054//cell junction;GO:0005623//cell;GO:0005911//cell-cell junction;GO:0016020//membrane;GO:0043234//protein complex;GO:0044464//cell part;GO:0031224//intrinsic component of membrane	GO:0022892//substrate-specific transporter activity;GO:0005215//transporter activity;GO:0022857//transmembrane transporter activity;GO:0022891//substrate-specific transmembrane transporter activity;GO:0015075//ion transmembrane transporter activity	GO:0048869//cellular developmental process;GO:0050953//sensory perception of light stimulus;GO:0044767//single-organism developmental process;GO:0007154//cell communication;GO:0006811//ion transport;GO:0050877//neurological system process;GO:0009888//tissue development;GO:0051234//establishment of localization;GO:0044699//single-organism process;GO:0023052//signaling;GO:0009987//cellular process;…
t00034730	XP_014954368.1	2904	2839	-22.4	0.999991	0.737731	AAUGUUUGUUGUCGUUUAGAGUC-GC----	x|:|||:|||||x|xxx|||xx|x|xxxxx	AUGCAAGCAACA-C---UCUGUGGCAGAUA	BPTF	PREDICTED: nucleosome-remodeling factor subunit BPTF isoform X2 [Ovis aries]	-	-	-	-	GO:0005622//intracellular;GO:0043227//membrane-bounded organelle;GO:0044464//cell part;GO:0043229//intracellular organelle;GO:0044428//nuclear part;GO:0032991//macromolecular complex;GO:0043234//protein complex;GO:0005634//nucleus;GO:0005623//cell;GO:0005856//cytoskeleton;GO:0044424//intracellular part;GO:0043231//intracellular membrane-bounded organelle;GO:0070603//SWI/SNF superfamily-type compl…	GO:0016887//ATPase activity;GO:0043167//ion binding;GO:0005488//binding;GO:0016462//pyrophosphatase activity;GO:0017111//nucleoside-triphosphatase activity;GO:0043169//cation binding;GO:0003824//catalytic activity;GO:1901363//heterocyclic compound binding;GO:0003676//nucleic acid binding;GO:0003677//DNA binding;GO:0016787//hydrolase activity;GO:0046872//metal ion binding;GO:0097159//organic cycli…	GO:0050789//regulation of biological process;GO:0044699//single-organism process;GO:0016568//chromatin modification;GO:0000003//reproduction;GO:0051276//chromosome organization;GO:1903506//regulation of nucleic acid-templated transcription;GO:0031326//regulation of cellular biosynthetic process;GO:0010556//regulation of macromolecule biosynthetic process;GO:0006325//chromatin organization;GO:0006…
t00034730	XP_014954396.1	638	155	-18.1	1	1.6372	AACGUUCGUC----------------	x||||||||xxxxxxxxxxxxxxxxx	AUGCAAGCAACACUCUGUGGCAGAUA
t00034730	XP_014954398.1	638	155	-18.1	1	1.6372	AACGUUCGUC----------------	x||||||||xxxxxxxxxxxxxxxxx	AUGCAAGCAACACUCUGUGGCAGAUA
t00034730	XP_014954399.1	638	155	-18.1	1	1.6372	AACGUUCGUC----------------	x||||||||xxxxxxxxxxxxxxxxx	AUGCAAGCAACACUCUGUGGCAGAUA
t00034730	XP_014954400.1	638	155	-18.1	1	1.6372	AACGUUCGUC----------------	x||||||||xxxxxxxxxxxxxxxxx	AUGCAAGCAACACUCUGUGGCAGAUA	PCYT2	PREDICTED: ethanolamine-phosphate cytidylyltransferase isoform X4 [Ovis aries]	Metabolism	Lipid metabolism	ko00564//Glycerophospholipid metabolism	K00967	-	GO:0003824//catalytic activity;GO:0016740//transferase activity;GO:0016772//transferase activity, transferring phosphorus-containing groups	GO:0006650//glycerophospholipid metabolic process;GO:0071704//organic substance metabolic process;GO:0006793//phosphorus metabolic process;GO:0044255//cellular lipid metabolic process;GO:0044699//single-organism process;GO:0019637//organophosphate metabolic process;GO:0044238//primary metabolic process;GO:0046337//phosphatidylethanolamine metabolic process;GO:0044237//cellular metabolic process;G…
t00034730	XP_014954475.1	4862	2840	-19.3	1	2.07587	AAUGUUUGUUAAUACCUGGGGUACUA-----	x|:|||:||xxx|xxx||:|::||:xxxxxx	AUGCAAGCA---A--CACUCUGUGGCAGAUA
t00034730	XP_014954476.1	4862	2840	-19.3	1	2.07587	AAUGUUUGUUAAUACCUGGGGUACUA-----	x|:|||:||xxx|xxx||:|::||:xxxxxx	AUGCAAGCA---A--CACUCUGUGGCAGAUA	GNA13	PREDICTED: guanine nucleotide-binding protein subunit alpha-13 isoform X2 [Ovis aries]	Environmental Information Processing;Cellular Processes;Organismal Systems	Immune system;Signal transduction;Cell motility;Circulatory system;Nervous system	ko04810//Regulation of actin cytoskeleton;ko04022//cGMP - PKG signaling pathway;ko04072//Phospholipase D signaling pathway;ko04270//Vascular smooth muscle contraction;ko04071//Sphingolipid signaling pathway;ko04611//Platelet activation;ko04730//Long-term depression	K04639	-	-	-
t00034730	XP_014954528.1	1603	936	-18.1	1	1.6372	GACGUUCGUC----------------	x||||||||xxxxxxxxxxxxxxxxx	AUGCAAGCAACACUCUGUGGCAGAUA	AADACL4	PREDICTED: LOW QUALITY PROTEIN: arylacetamide deacetylase-like 4 isoform X1 [Ovis aries]	-	-	-	-	GO:0016020//membrane	GO:0003824//catalytic activity;GO:0016787//hydrolase activity	-
t00034730	XP_014954635.1	5883	3754	-21.1	1	0.125385	GAUGUUCG--GU---ACAUAUGUCUU-	x|:|||||xx||xxx|||:x:||||xx	AUGCAAGCAACACUCUGUG-GCAGAUA	TROVE2	PREDICTED: 60 kDa SS-A/Ro ribonucleoprotein isoform X1 [Ovis aries]	-	-	-	-	GO:0043231//intracellular membrane-bounded organelle;GO:0031981//nuclear lumen;GO:0005623//cell;GO:0070013//intracellular organelle lumen;GO:0044428//nuclear part;GO:0043227//membrane-bounded organelle;GO:0043233//organelle lumen;GO:0044446//intracellular organelle part;GO:0043229//intracellular organelle;GO:0044464//cell part;GO:0005634//nucleus;GO:0031974//membrane-enclosed lumen;GO:0044424//in…	GO:0003676//nucleic acid binding;GO:0005488//binding;GO:0043169//cation binding;GO:0043167//ion binding;GO:0097159//organic cyclic compound binding;GO:0003723//RNA binding;GO:1901363//heterocyclic compound binding;GO:0017069//snRNA binding	GO:0050794//regulation of cellular process;GO:0032502//developmental process;GO:0048869//cellular developmental process;GO:0010467//gene expression;GO:0044271//cellular nitrogen compound biosynthetic process;GO:0044763//single-organism cellular process;GO:0071840//cellular component organization or biogenesis;GO:0048858//cell projection morphogenesis;GO:0006725//cellular aromatic compound metabol…
t00034730	XP_014954737.1	2740	76	-32.6	0.164752	0.291703	CUACGUUUGGUGUGAGA-ACCGA----	x||||||:|x|||||||x||||xxxxx	#NAME?	KCNAB2	PREDICTED: voltage-gated potassium channel subunit beta-2 isoform X6 [Ovis aries]	-	-	-	-	GO:0044464//cell part;GO:0016020//membrane;GO:0031224//intrinsic component of membrane;GO:0044424//intracellular part;GO:0034705//potassium channel complex;GO:0015630//microtubule cytoskeleton;GO:0016021//integral component of membrane;GO:0033267//axon part;GO:0019897//extrinsic component of plasma membrane;GO:0030424//axon;GO:0043228//non-membrane-bounded organelle;GO:0043229//intracellular orga…	GO:0003824//catalytic activity;GO:0015077//monovalent inorganic cation transmembrane transporter activity;GO:0015267//channel activity;GO:0005215//transporter activity;GO:0022891//substrate-specific transmembrane transporter activity;GO:0015079//potassium ion transmembrane transporter activity;GO:0005267//potassium channel activity;GO:0016616//oxidoreductase activity, acting on the CH-OH group of…	GO:0008104//protein localization;GO:0071840//cellular component organization or biogenesis;GO:0009987//cellular process;GO:0006810//transport;GO:0010959//regulation of metal ion transport;GO:0034394//protein localization to cell surface;GO:0002376//immune system process;GO:0006811//ion transport;GO:0048513//animal organ development;GO:0044765//single-organism transport;GO:0023052//signaling;GO:00…
t00034730	XP_014954784.1	1359	124	-17	1	1.93936	GACGUUCGA-----------------	x|||||||xxxxxxxxxxxxxxxxxx	AUGCAAGCAACACUCUGUGGCAGAUA	FBLIM1	PREDICTED: filamin-binding LIM protein 1 [Ovis aries]	-	-	-	-	GO:0005623//cell;GO:0005856//cytoskeleton;GO:0015629//actin cytoskeleton;GO:0043232//intracellular non-membrane-bounded organelle;GO:0030055//cell-substrate junction;GO:0044464//cell part;GO:0005737//cytoplasm;GO:0043229//intracellular organelle;GO:0044424//intracellular part;GO:0044422//organelle part;GO:0044430//cytoskeletal part;GO:0005622//intracellular;GO:0043226//organelle;GO:0044444//cytop…	GO:0043167//ion binding;GO:0046914//transition metal ion binding;GO:0046872//metal ion binding;GO:0043169//cation binding;GO:0005488//binding;GO:0005515//protein binding;GO:0008092//cytoskeletal protein binding	GO:0044087//regulation of cellular component biogenesis;GO:0007155//cell adhesion;GO:0098602//single organism cell adhesion;GO:0050794//regulation of cellular process;GO:0043254//regulation of protein complex assembly;GO:0022610//biological adhesion;GO:0050793//regulation of developmental process;GO:0050789//regulation of biological process;GO:0051128//regulation of cellular component organizatio…
t00034730	XP_014954844.1	996	625	-17.6	1	0.756445	AACGUUCGAACU-AGAAACUAAUUCUC-	x|||||||xxx|x|||x||:xxx|||xx	AUGCAAGCAACACUCUGUGG--CAGAUA
t00034730	XP_014954845.1	996	625	-17.6	1	0.756445	AACGUUCGAACU-AGAAACUAAUUCUC-	x|||||||xxx|x|||x||:xxx|||xx	AUGCAAGCAACACUCUGUGG--CAGAUA	C12H1orf21	uncharacterized protein C1orf21 homolog [Bos taurus]	-	-	-	-	-	-	-
t00034730	XP_014954891.1	2650	131	-25.6	0.948142	0.113408	GACGUUCGGUGAUGUGUGGUUCGA----	x|||||||x||x||x|x:xx:||xxxxx	AUGCAAGCAAC-ACUC-UGUGGCAGAUA	LHX9	PREDICTED: LOW QUALITY PROTEIN: LIM/homeobox protein Lhx9 isoform X1 [Ovis aries]	-	-	-	-	GO:0005622//intracellular;GO:0043226//organelle;GO:0044424//intracellular part;GO:0043231//intracellular membrane-bounded organelle;GO:0043227//membrane-bounded organelle;GO:0005623//cell;GO:0044464//cell part;GO:0043229//intracellular organelle	GO:0003677//DNA binding;GO:0005488//binding;GO:0000989//transcription factor activity, transcription factor binding;GO:0000988//transcription factor activity, protein binding;GO:0046914//transition metal ion binding;GO:0003676//nucleic acid binding;GO:1901363//heterocyclic compound binding;GO:0097159//organic cyclic compound binding;GO:0043167//ion binding;GO:0043169//cation binding;GO:0046872//m…	GO:0040011//locomotion;GO:0009605//response to external stimulus;GO:0080090//regulation of primary metabolic process;GO:0030030//cell projection organization;GO:0044699//single-organism process;GO:0000904//cell morphogenesis involved in differentiation;GO:0007399//nervous system development;GO:0048608//reproductive structure development;GO:0051171//regulation of nitrogen compound metabolic proces…
t00034730	XP_014954936.1	161	152	-18	0.996148	2.48921	-ACGUUCGUUU---------------	x|||||||||xxxxxxxxxxxxxxxx	AUGCAAGCAACACUCUGUGGCAGAUA	BFSP1	PREDICTED: filensin isoform X1 [Ovis aries]	-	-	-	-	GO:0043226//organelle;GO:0043232//intracellular non-membrane-bounded organelle;GO:0043229//intracellular organelle;GO:0043234//protein complex;GO:0005623//cell;GO:0043231//intracellular membrane-bounded organelle;GO:0005856//cytoskeleton;GO:0043228//non-membrane-bounded organelle;GO:0044424//intracellular part;GO:0005622//intracellular;GO:0043227//membrane-bounded organelle;GO:0032991//macromolec…	-	GO:0009987//cellular process;GO:0032502//developmental process;GO:0044767//single-organism developmental process;GO:0060429//epithelium development;GO:0044763//single-organism cellular process;GO:0030154//cell differentiation;GO:0048869//cellular developmental process;GO:0009888//tissue development;GO:0044699//single-organism process;GO:0048856//anatomical structure development;GO:0002064//epithe…
t00034730	XP_014954970.1	776	719	-17.4	1	0.0696006	UUACGUUCG-AAUAAACUGAUCUUGUCG--	x||||||||xxx|x|xxx||:x::|||xxx	#NAME?	ANKRD60	PREDICTED: ankyrin repeat domain-containing protein 60 isoform X1 [Ovis aries]	-	-	-	-	-	-	-
[truncated: 2,561 more rows]

## Sheet: Table S9
Table S9 Biol-information of downregulated piRNAs and the target mRNAs (LP vs. FP)
[truncated: 23,794 more rows]

[truncated: 3 more sheets: Table S10, Table S11, Table S12]
